# Supplementary material for: Improvement of the reduction in catastrophic health expenditure in China’s public health insurance
Source: PLoS One. 2018 Apr 10;13(4):e0194915. doi: 10.1371/journal.pone.0194915 (PMC5892907; doi:10.1371/journal.pone.0194915)
Supplement: S1 File — (XLSX) [file pone.0194915.s001.xlsx]

## Sheet: 2015 CHE Survey Original Data
CHE CASE DETAILS by SURVEY in SAMPLE HOSPITAL (Original Data)
Type of BHI	Medical expense	Reimbusement by BHI	Co-payment by patient in hospital	Reimbusement by CII	out-of-pocket amount by patient	yearly household income per capita	Medical experse / (household income-food expernse)
NRCMS	10213.8	3064.15	7149.69	0	7149.69	4081.97	0.693581
NRCMS	5270.89	1581.27	3689.62	0	3689.62	2979.73	0.652232
NRCMS	10374.3	3112.3	7262.02	0	7262.02	5159.53	0.488838
NRCMS	3846.91	1154.07	2692.83	0	2692.83	2908.77	0.502631
NRCMS	24166.7	7250.01	16916.7	3958.34	12958.3	4325.19	1.14324
NRCMS	14005.4	4201.61	9803.76	401.88	9401.88	3924.29	0.974999
NRCMS	17184.3	5155.29	12029	1514.5	10514.5	6538.03	0.508611
NRCMS	28713.5	8614.04	20099.4	5549.71	14549.7	6804.78	0.66746
NRCMS	11238.4	3371.52	7866.89	0	7866.89	4050.08	0.773252
NRCMS	14653.6	4396.07	10257.5	628.75	9628.75	5806.96	0.547467
NRCMS	11363.5	3409.04	7954.43	0	7954.43	2655.34	1.85505
NRCMS	26313.9	7894.16	18419.7	4709.86	13709.9	5629.86	0.814102
NRCMS	26107.1	7832.14	18275	4637.5	13637.5	4147.06	1.28862
NRCMS	16936.2	5080.86	11855.3	1427.67	10427.7	2799.29	2.13007
NRCMS	27684.2	8305.26	19378.9	5189.46	14189.5	6149.09	0.745573
Rural, No BHI	23835.3	0	23835.3	0	23835.3	5683.25	1.3966
NRCMS	3670.02	1101.01	2569.01	0	2569.01	2427.08	0.772698
NRCMS	8297.02	2489.11	5807.91	0	5807.91	2433.2	1.73342
NRCMS	21113.9	6334.17	14779.7	2889.86	11889.9	7361.43	0.492381
NRCMS	17200.3	5160.1	12040.2	1520.12	10520.1	5717.8	0.611225
NRCMS	84241.3	25272.4	58968.9	24984.4	33984.4	9634.27	1.00727
NRCMS	5205.82	1561.75	3644.07	0	3644.07	2992.41	0.638145
NRCMS	9654.74	2896.42	6758.31	0	6758.31	4764.45	0.512443
NRCMS	11022.3	3306.7	7715.62	0	7715.62	6136.57	0.406539
NRCMS	10008.6	3002.58	7006.01	0	7006.01	4067.8	0.68361
NRCMS	6778.89	2033.67	4745.22	0	4745.22	3375.22	0.647734
NRCMS	20967.7	6290.3	14677.3	2838.67	11838.7	3841.12	1.27408
NRCMS	5662.76	1698.83	3963.93	0	3963.93	2118.16	1.9613
Urban, No BHI	27020.2	0	27020.2	0	27020.2	17987.5	0.612205
BHIUR	37396.2	18698.1	18698.1	4679.25	14018.9	11021.7	0.61431
