# Supplementary material for: Improvement of the reduction in catastrophic health expenditure in China’s public health insurance
Source: PLoS One. 2018 Apr 10;13(4):e0194915. doi: 10.1371/journal.pone.0194915 (PMC5892907; doi:10.1371/journal.pone.0194915)
Supplement: S2 File — (XLSX) [file pone.0194915.s002.xlsx]

## Sheet: Sample Hospital Medical Expense
Original Medical Expense Data Collected from Sample Hospital
Sample#	Length of Stay in Hospital （day)	Medical Expense (RMB)
1	480	152150
2	413	100174
3	347	98952.8
4	321	62996.8
5	347	59644.4
6	459	153472
7	203	13497.7
8	246	64680.9
9	157	36393.8
10	88	87076.9
11	112	271608
12	234	280548
13	134	22381.9
14	71	24068.4
15	75	13634.8
16	71	91162.2
17	70	25294.2
18	68	12886.9
19	125	21333.8
20	61	150390
21	66	37369.8
22	51	28677.8
23	50	54907.1
24	52	25023.3
25	39	41482.1
26	60	23250.9
27	42	56610.5
28	48	18861.3
29	55	52605.8
30	50	93955.6
31	161	149236
32	46	14242.5
33	46	20197.6
34	47	11012.6
35	33	13036.7
36	31	63575
37	37	19141.5
38	30	5241.91
39	36	6715
40	36	9129
41	195	125298
42	30	2141.55
43	28	5462.79
44	31	31031.4
45	144	32809.5
46	155	281439
47	32	14363.9
48	32	13797.3
49	30	25164.7
50	35	42548
51	24	24674.7
52	32	36695.7
53	51	58227.1
54	31	6188.3
55	32	6761.28
56	30	28622.8
57	26	42518.9
58	33	70339.1
59	28	6392.11
60	50	17531.1
61	35	18854.7
62	30	8697.3
63	106	21525.3
64	38	25186.3
65	114	35764.8
66	36	42445
67	35	58359.4
68	31	5036.9
69	30	23184.1
70	25	1861.51
71	102	7041.91
72	27	11405.2
73	27	18901.2
74	26	40055.6
75	36	64721.3
76	20	5892.9
77	22	14593.8
78	22	18026.6
79	20	25716.1
80	28	38431.5
81	80	98081.9
82	30	7857.34
83	24	14286.7
84	88	87682.5
85	31	5404.02
86	31	7473.5
87	21	9047.73
88	22	14791.2
89	38	18325.3
90	27	24097.3
91	47	33966.3
92	36	49981.7
93	15	4070.31
94	29	5192.92
95	33	13049.8
96	22	16825
97	19	19571
98	28	30487.4
99	32	33680.6
100	22	47034.4
101	14	5783.47
102	23	8662.64
103	15	9084.94
104	22	9496.66
105	83	9791.32
106	18	11551.9
107	14	13548.8
108	19	15311.6
109	19	18856.5
110	34	22585.9
111	31	28496.4
112	25	41884.9
113	26	1518.67
114	30	3425.92
115	17	5422.88
116	31	7152.1
117	17	7472.24
118	17	10014.1
119	26	13312.5
120	20	15055.8
121	50	16674.5
122	42	21045.6
123	25	21446.8
124	62	22079.3
125	13	28199.7
126	18	31422.1
127	23	36101.9
128	29	3403.25
129	29	3403.25
130	12	7741.77
131	30	8465.27
132	28	8660.82
133	18	9581.59
134	32	23718.9
135	25	30636.8
136	14	35800.1
137	15	59514.4
138	12	2979.05
139	15	5630.48
140	18	6042.46
141	19	6135.05
142	13	6233.36
143	14	6295.18
144	14	6881.29
145	15	6973.55
146	31	7403.62
147	13	7874.86
148	12	8013.05
149	14	8339.64
150	14	8339.64
151	14	8339.64
152	18	8761.12
153	40	9799.46
154	16	14395.8
155	33	16470.7
156	19	19544.9
157	19	19544.9
158	24	20780.2
159	10	4039.12
160	12	4411.71
161	12	4411.71
162	12	4411.71
163	10	5549.22
164	10	5892.26
165	16	7968.11
166	18	8369.21
167	17	11883.5
168	26	11966.4
169	28	15744
170	39	29464.3
171	30	63825.5
172	24	67589.6
173	12	1105.5
174	13	1120.07
175	23	1149.18
176	15	1897.95
177	15	1897.95
178	13	2355.32
179	9	3003.45
180	9	3158.25
181	32	4467.28
182	12	4579.96
183	17	4640.28
184	12	4703.67
185	12	4703.67
186	10	5148.79
187	14	5215.42
188	15	5352.6
189	9	5415
190	15	5970.19
191	9	5993.49
192	12	6255.14
193	12	6843.58
194	13	7173.14
195	19	7309.64
196	12	7403.58
197	17	7568.45
198	9	7840.72
199	16	8989.29
200	14	9536.48
201	13	10205.6
202	31	10304.5
203	13	10393.3
204	13	10432.5
205	41	11224.1
206	30	12273.7
207	19	12554.6
208	17	18273.1
209	32	21028.9
210	19	31345.9
211	34	81980.7
212	8	3127.2
213	8	3989.05
214	9	4170.22
215	15	4998.98
216	11	5709.66
217	11	5839.93
218	8	5861.69
219	8	5880.82
220	15	6103.95
221	9	6107.81
222	8	6167.95
223	8	6304.15
224	11	6510.42
225	11	6510.42
226	11	6711.46
227	32	7299.11
228	8	7528.17
229	15	7883.67
230	32	8007.11
231	9	9152.83
232	12	9487.88
233	24	9489.58
234	24	10812.8
235	15	12551.5
236	11	15892.4
237	27	22079.4
238	30	24990.6
239	10	29883.7
240	18	34928.7
241	36	68502.9
242	8	1322.33
243	7	2178.79
244	15	3411.13
245	9	3628.1
246	10	3796.79
247	10	3808.65
248	7	4070.83
249	7	4070.83
250	7	4135.09
251	9	4322.58
252	10	4372.51
253	7	5446.74
254	14	5462.06
255	12	5531.68
256	12	5794.56
257	11	5860.27
258	13	6133.58
259	13	6375.18
260	7	6596.17
261	23	6686.07
262	14	7133.58
263	11	7340.31
264	30	8096.84
265	23	8430.76
266	10	10437.6
267	7	10677.5
268	12	10858.4
269	16	10865.2
270	24	12073.9
271	27	14119.3
272	14	15462.1
273	12	15492.9
274	24	23266
275	40	41292.8
276	7	1706.48
277	6	1850.86
278	6	1850.86
279	6	2412.84
280	8	2593.95
281	9	2612.82
282	7	3363.34
283	12	3641
284	9	3645.77
285	10	3956
286	15	4024.91
287	9	4566.97
288	6	4627.59
289	8	4661.61
290	14	4869.23
291	30	5170.07
292	12	5689.7
293	8	5734.2
294	17	5746.78
295	17	5746.78
296	15	6050.09
297	14	7362.49
298	9	7853.63
299	24	8055.87
300	12	8989.62
301	30	10035.1
302	15	10258.2
303	14	11165.4
304	31	12413.5
305	14	12455.2
306	17	18010.4
307	28	23061.8
308	17	25649
309	30	38968.9
310	40	54100.9
311	6	950.06
312	20	1333.12
313	12	1755.71
314	15	1768.26
315	14	2134.14
316	13	2157.41
317	8	3631.77
318	9	3788.17
319	8	4392.11
320	7	4757.66
321	10	5083.76
322	29	5139.63
323	18	5190.85
324	18	5190.85
325	9	5312.27
326	31	5439.67
327	14	5534.18
328	11	5598.65
329	12	6333.78
330	14	6800.63
331	14	6800.63
332	20	7401.24
333	21	7884.32
334	13	8380.46
335	19	8455.78
336	10	9033.41
337	18	9682.04
338	14	9769.99
339	15	10391.3
340	13	10530.9
341	10	10602.9
342	14	11379.9
343	31	12244.2
344	18	12579
345	15	13919.1
346	14	14036
347	27	23051.8
348	25	39999
349	21	43495.2
350	221	43792
351	63	49788.6
352	16	61766.5
353	6	1619.28
354	6	1753.98
355	9	1944.17
356	9	2066.57
357	5	2142.59
358	10	2281
359	4	2288.23
360	8	2589.88
361	7	2791.22
362	31	2985.24
363	5	3188.74
364	7	3255.32
365	7	3620.94
366	10	4158.53
367	10	4226.98
368	17	4448.71
369	6	4551.6
370	7	5387.88
371	14	5443.18
372	8	5739.78
373	12	6520.66
374	21	6592.83
375	12	6734.13
376	9	7359.62
377	29	8321.65
378	52	9437.98
379	52	9437.98
380	18	10769.8
381	12	11127.1
382	15	11392.9
383	31	13229.5
384	13	13829.5
385	20	16637.7
386	58	24303.3
387	40	28798.6
388	55	39537.9
389	39	41656.2
390	35	106991
391	4	1835.1
392	4	1835.1
393	3	2106.24
394	4	2163.34
395	7	2212.39
396	5	2610.1
397	28	2912.53
398	7	3223.18
399	8	3517.92
400	19	3603.38
401	8	3869.27
402	31	3991.47
403	8	4533.07
404	5	4630.56
405	11	4987.06
406	3	5223.23
407	10	5654.75
408	3	6663.9
409	25	6977.54
410	20	9545.04
411	19	9663.25
412	16	10254.4
413	15	10416.3
414	17	14107.3
415	18	18123.3
416	27	18387.9
417	30	27289.5
418	2	36.5
419	26	704.74
420	11	777
421	6	996.79
422	5	1029.75
423	5	1519.38
424	12	1551.79
425	3	1618.19
426	5	1666.98
427	7	1745.99
428	10	1868.79
429	5	1911.62
430	5	2242.41
431	31	2245.26
432	31	2245.26
433	22	2311.45
434	6	2360.99
435	36	2602.02
436	9	2602.13
437	8	2723.3
438	9	2723.53
439	36	2875.85
440	8	2934.83
441	10	2996.84
442	8	3152.07
443	8	3187.07
444	8	3234.81
445	9	3302.21
446	30	3597.04
447	17	3697.62
448	2	3869.24
449	31	3875.84
450	13	4109.25
451	37	4199.8
452	12	4255.08
453	9	4259.05
454	29	4401.57
455	25	4515.11
456	31	4527.82
457	12	4725.94
458	12	4768.46
459	8	4846.81
460	12	4847.45
461	14	4947.45
462	17	4966.61
463	17	4966.61
464	29	5382.48
465	10	5385.57
466	31	5511.84
467	15	5867.41
468	13	6029.77
469	62	6404.26
470	62	6404.26
471	9	6670.06
472	9	7036.84
473	10	7283.67
474	6	7562.37
475	19	7584.95
476	37	7626.33
477	10	7655.82
478	11	7805.29
479	12	7897.11
480	26	8331.49
481	13	8332.36
482	19	8593.36
483	15	8600.48
484	31	8607.26
485	22	9285.96
486	12	9782.87
487	9	9862.69
488	26	9998.56
489	21	10167.7
490	12	10298.8
491	60	10796.8
492	57	11239.5
493	57	11239.5
494	12	11834.7
495	15	12928.4
496	6	13404.4
497	22	13872.2
498	26	15666.7
499	14	16075.2
500	29	16197
501	40	16923.8
502	40	16923.8
503	26	17185.3
504	61	17924.4
505	32	18016.7
506	20	18522.1
507	76	19319
508	103	22646.2
509	62	25368.9
510	27	25744.1
511	39	27809.6
512	33	27907.5
513	79	28371.1
514	36	34595.4
515	24	38888.4
516	33	40367.7
517	57	53027.3
518	16	65031.4
519	3	177.34
520	3	177.34
521	1	319.04
522	2	398.25
523	2	398.25
524	9	430.82
525	2	470.64
526	3	472.8
527	7	475.98
528	1	524.66
529	1	627.4
530	4	651.8
531	5	692.56
532	2	721.15
533	4	738.28
534	6	804.12
535	10	826.5
536	3	835.68
537	3	835.68
538	5	921.91
539	3	949.45
540	7	977.47
541	7	991.74
542	3	1012.06
543	3	1012.06
544	4	1051.63
545	6	1077.44
546	4	1080.56
547	7	1086.08
548	5	1091.59
549	4	1152.63
550	5	1160.16
551	5	1168.2
552	3	1184.34
553	4	1215.46
554	3	1221.99
555	3	1221.99
556	5	1291.06
557	5	1337.13
558	5	1337.13
559	6	1417.09
560	10	1436.25
561	3	1460.23
562	4	1478.95
563	9	1506.61
564	5	1535.04
565	8	1574.48
566	7	1586.37
567	7	1603.53
568	5	1623.93
569	6	1656.48
570	32	1669.92
571	8	1718.41
572	7	1721.25
573	7	1721.25
574	2	1733.46
575	4	1772.46
576	6	1793.52
577	4	1856.39
578	7	1904.71
579	9	1915.71
580	8	1919.68
581	8	1965.48
582	4	1975.33
583	9	2026.93
584	7	2097.39
585	6	2132.89
586	4	2133.86
587	5	2168.54
588	7	2275.48
589	4	2316.59
590	4	2316.59
591	4	2316.59
592	2	2454.13
593	7	2510.51
594	5	2593.38
595	15	2640.88
596	7	2657.6
597	6	2682.02
598	8	2724.85
599	33	2735.91
600	5	2833.52
601	8	2907.88
602	14	3055.08
603	8	3114.38
604	10	3207.15
605	7	3335.39
606	6	3351.61
607	8	3466.05
608	9	3502.96
609	22	3505.92
610	16	3541.57
611	8	3552.74
612	7	3615.89
613	23	3868.17
614	11	3918.32
615	8	3939.79
616	17	3942.39
617	18	3953.65
618	11	3989.9
619	11	3989.9
620	18	3993.41
621	15	3998.85
622	12	4104.23
623	2	4234.75
624	7	4245.05
625	10	4318.1
626	10	4493.24
627	11	4569.56
628	7	4591.81
629	8	4598.17
630	15	4709.75
631	14	4762.24
632	14	4863.05
633	7	4909.97
634	18	4996.38
635	7	5025.68
636	6	5254.66
637	30	5415.42
638	9	5468.94
639	14	5527.14
640	9	5672.96
641	12	5692.54
642	21	5747.81
643	28	5764.46
644	11	5823.64
645	23	5923.37
646	15	6119.29
647	7	6284.38
648	14	6528.67
649	17	6555.44
650	6	6625.35
651	9	6752.31
652	23	6957.33
653	26	7087.15
654	18	7118.52
655	31	7193.02
656	14	7283.65
657	13	7313.06
658	15	7405.74
659	31	7575.44
660	14	7729.48
661	29	7904.84
662	11	7906.77
663	16	7966.94
664	11	8000.72
665	17	8118.69
666	31	8229.52
667	22	8230.61
668	22	8230.61
669	24	8353.83
670	15	8419.63
671	14	8688.74
672	11	9214.91
673	16	9344.34
674	22	9360.56
675	29	9368.61
676	16	9481.64
677	16	9481.64
678	8	9729.04
679	28	9821.41
680	32	10044
681	14	10154.1
682	14	10154.1
683	38	10684.6
684	38	10684.6
685	8	10978.8
686	28	11043.4
687	21	11647.5
688	30	11800.3
689	48	12120.7
690	19	12279.6
691	39	12597.7
692	28	12876.2
693	19	13761
694	18	13861.5
695	18	14370.2
696	31	15463.4
697	10	15473.6
698	16	17321.3
699	10	17782
700	29	18254.2
701	26	19548.2
702	25	19670.1
703	13	20703.2
704	72	20918.8
705	320	21704.1
706	17	21823.5
707	28	23415.3
708	11	25307
709	11	26053.4
710	37	26469
711	243	27804.2
712	10	28032.3
713	10	28032.3
714	10	28032.3
715	10	28032.3
716	74	29022.4
717	74	29022.4
718	57	31726.4
719	14	36711
720	26	42052.6
721	37	59651.3
722	65	67792.1
723	77	254069
724	77	254069
725	2	801.7
726	3	960.65
727	4	1393.68
728	2	2119.19
729	3	2283.62
730	4	2672.15
731	3	2987.88
732	6	3032.98
733	8	3479.2
734	29	3871.78
735	8	4173.11
736	7	4272.88
737	14	4418.26
738	7	4458.37
739	29	4460.96
740	7	4461.81
741	13	4758.78
742	10	4772.8
743	16	4881.67
744	1	4893.96
745	16	4950.16
746	19	5227.54
747	5	5259.09
748	8	5446.87
749	8	5454.67
750	29	5603.6
751	12	5913.84
752	15	5931.21
753	6	6410
754	9	6418.53
755	9	6418.53
756	18	6762.84
757	14	6935.53
758	14	6935.53
759	15	6987.21
760	4	7131.92
761	10	7399.02
762	17	8220.91
763	17	9792.26
764	25	13451.2
765	21	13725.4
766	31	13793.7
767	23	18333.6
768	33	19237.6
769	26	19477.8
770	31	24127.6
771	21	26016.5
772	21	35148.4
773	34	84130.1
774	2	362.59
775	3	681.29
776	6	1627.63
777	4	1702.97
778	4	2389.87
779	4	2497.1
780	8	2599.48
781	5	2977.55
782	4	3071.75
783	8	3076.1
784	6	4368.44
785	10	4477.42
786	8	4854.67
787	9	5431.3
788	12	5437.17
789	12	5555.57
790	8	5960.19
791	12	6035.48
792	6	6159.39
793	17	6419.08
794	13	6724.08
795	19	6847.25
796	13	6867.83
797	10	7043.45
798	12	7092.39
799	13	7521.11
800	14	7686.59
801	14	7943.61
802	16	9209.88
803	21	9632.9
804	19	10536.7
805	14	10768.1
806	12	10853
807	6	11123.9
808	12	11449.9
809	21	12934.1
810	18	12990.8
811	31	13638.6
812	11	13804.8
813	19	14761.1
814	12	15838.2
815	23	16530
816	23	19327.8
817	35	37272.3
818	14	45603.2
819	3	120.18
820	1	133.62
821	6	285.42
822	3	540.16
823	6	591.44
824	4	855.14
825	5	921.07
826	8	1161.17
827	4	1231.44
828	4	1241.8
829	4	1315.21
830	4	1315.76
831	22	1362.05
832	6	1529.77
833	7	1543.82
834	6	1662.53
835	5	1763.29
836	6	1913.88
837	9	1921.35
838	5	1925.81
839	9	1964.94
840	11	1991.15
841	4	2051.97
842	6	2243.48
843	4	2254.85
844	8	2289
845	2	2508.28
846	3	2662.07
847	9	2689.5
848	2	3010.06
849	3	3060.82
850	7	3069.01
851	3	3385.95
852	7	3553.83
853	8	3616.02
854	3	3687.54
855	11	3689.46
856	9	4240.34
857	29	4385.32
858	5	4398.28
859	9	4808.06
860	11	5159.52
861	21	5609.07
862	12	5664.37
863	8	5984.92
864	11	6138.79
865	8	6213.55
866	6	6493.33
867	14	6671.2
868	11	7109.37
869	6	7119.12
870	13	7395.21
871	14	7478.38
872	5	7604.16
873	15	7950.31
874	15	8589.06
875	19	8883.95
876	15	9126.2
877	25	9263.17
878	4	9379.44
879	14	9531.72
880	61	9832.99
881	19	10572.6
882	9	10664.8
883	15	11492.7
884	16	11983.7
885	15	11996.5
886	32	13549.4
887	15	14604.6
888	18	14922.7
889	26	15026.6
890	19	15042
891	20	16951.8
892	28	18009.1
893	34	21040.4
894	8	22674.2
895	8	22674.2
896	19	26035.9
897	20	31454.4
898	141	40880.8
899	32	50981.7
900	6	993.55
901	4	1223.63
902	7	1497.63
903	3	1557.69
904	2	1704.05
905	4	1771.14
906	6	1796.33
907	6	1804.79
908	7	1859.44
909	6	2160.09
910	6	2231.91
911	10	2906.57
912	7	3590.71
913	7	3774.53
914	7	3774.53
915	5	3804.53
916	6	3875.92
917	9	4178.88
918	12	4482.04
919	10	4863.99
920	30	4915.15
921	8	5107.33
922	7	5374.07
923	13	5382.01
924	24	5439.72
925	8	5502.72
926	9	6065.65
927	7	6645.57
928	15	6720.61
929	13	7922.13
930	33	8265.51
931	31	8602.02
932	361	8928.97
933	7	8981.2
934	17	9030.68
935	6	9218.25
936	14	9539.2
937	17	9618.75
938	19	9931.25
939	122	12167.9
940	17	13573.6
941	41	20658.8
942	28	20776.1
943	29	24437.2
944	24	28461.4
945	19	29122.8
946	26	30154.2
947	31	35754.8
948	17	53616.8
949	17	335
950	4	1341.48
951	4	1560.67
952	4	1682.41
953	5	1942.22
954	2	2041.71
955	9	2264.48
956	10	2281.44
957	9	2475.97
958	3	2620.43
959	13	2623.8
960	9	2661.82
961	11	2686
962	6	2754.55
963	14	3179.08
964	8	3220.76
965	5	3232.25
966	10	3898.03
967	3	4168.22
968	13	4231.4
969	16	4237.14
970	12	4538.96
971	11	5164.51
972	9	5393.98
973	12	5529.63
974	13	5715.08
975	7	6035.94
976	18	6362.84
977	13	6534.15
978	11	6621.85
979	17	6762.24
980	18	6847.57
981	16	7067.04
982	9	7252.15
983	19	7722.63
984	12	7883.65
985	26	8129.59
986	23	8288.57
987	9	8833.09
988	17	9515.04
989	22	9922.67
990	16	10652.1
991	17	11085.1
992	13	12229.2
993	19	14576
994	69	19415.4
995	32	20257.2
996	27	25063.6
997	16	39915.6
998	35	65843.7
999	1	280
1000	3	464.73
1001	5	912.54
1002	5	1128.18
1003	2	1259.1
1004	4	1429.96
1005	3	1469.24
1006	5	1493.2
1007	6	1669.46
1008	10	1698.52
1009	3	1839.37
1010	3	1861.39
1011	6	1866.79
1012	5	1892.57
1013	4	2205.83
1014	9	2228.27
1015	7	2312.22
1016	5	2378.52
1017	8	2381.14
1018	8	2440.2
1019	5	2517.4
1020	7	2565.32
1021	9	2598.2
1022	15	2947.53
1023	10	3111.78
1024	18	3193.87
1025	8	3243.89
1026	11	3505.62
1027	9	3549.71
1028	7	3572.69
1029	5	3618.99
1030	8	3693.64
1031	8	3698.99
1032	6	3734.62
1033	11	3754.92
1034	9	3757.83
1035	6	3863.45
1036	12	3966.64
1037	11	4082.29
1038	9	4141.27
1039	10	4347.66
1040	8	4371.84
1041	2	4424.72
1042	10	4445.98
1043	9	4448.02
1044	5	4462.67
1045	12	4478.53
1046	16	4827.05
1047	17	4858.37
1048	8	4883.81
1049	9	5017.54
1050	12	5292.83
1051	15	5303.4
1052	27	5330.62
1053	9	5653.51
1054	11	5662.28
1055	9	5671.49
1056	8	5775.62
1057	2	5846
1058	15	5905.29
1059	10	6033.73
1060	20	6072.45
1061	11	6097.83
1062	59	6111.68
1063	10	6130.72
1064	12	6157.41
1065	15	6303.72
1066	15	6451.05
1067	5	6617.44
1068	10	6630.91
1069	9	6704.65
1070	17	6823.84
1071	22	6951.39
1072	8	6984.7
1073	6	7034.95
1074	11	7041.96
1075	16	7079.38
1076	11	7194.36
1077	20	7209.87
1078	5	7224.05
1079	16	7501.34
1080	6	7616.2
1081	23	7625.81
1082	5	8014.12
1083	26	8069.41
1084	9	8438.15
1085	12	8625.29
1086	9	8706.02
1087	9	8761.89
1088	11	8767.17
1089	20	8980.25
1090	15	9357.6
1091	9	9495.59
1092	17	10195.5
1093	24	10402.3
1094	18	10604.4
1095	12	10878
1096	10	11151.6
1097	30	11243.6
1098	17	11882.2
1099	30	16338.1
1100	12	18268.1
1101	17	18868.1
1102	19	19591.4
1103	25	30799.7
1104	28	42169.4
1105	23	48209.4
1106	2	32.5
1107	7	938.18
1108	5	1012.61
1109	4	1044.24
1110	2	1100.6
1111	11	1210.32
1112	3	1348.4
1113	4	1663.31
1114	6	1724.82
1115	6	2005.04
1116	6	2035.49
1117	4	2177.14
1118	11	2302.32
1119	4	2418.68
1120	12	2634.99
1121	4	2717.64
1122	4	2772.8
1123	7	2819.63
1124	7	2988.56
1125	3	3119.93
1126	11	3192.97
1127	21	3283.58
1128	7	3345.6
1129	11	3355.58
1130	11	3590.45
1131	6	3629.66
1132	12	3703.01
1133	9	3941.7
1134	9	4013.53
1135	11	4046.43
1136	7	4208.49
1137	12	4462.46
1138	10	4465.55
1139	11	4467.72
1140	8	4474.16
1141	9	4538.02
1142	8	4680
1143	11	4858.1
1144	8	4993
1145	6	5167.81
1146	8	5280.25
1147	8	5323.39
1148	8	5430.77
1149	14	5659.62
1150	14	5668.48
1151	8	5732.11
1152	11	5749.35
1153	7	5792.01
1154	14	5897.32
1155	14	6142.18
1156	58	6204.96
1157	17	6565.59
1158	7	6813.21
1159	14	6840.27
1160	11	7188.9
1161	9	7676.78
1162	11	7885.81
1163	16	7927.38
1164	16	7987.53
1165	11	8037.39
1166	14	8636.9
1167	11	8687.56
1168	7	8986.34
1169	23	9543.96
1170	21	11241.7
1171	17	11283.2
1172	14	12066.8
1173	16	12119.5
1174	16	12167.6
1175	26	13070.6
1176	16	13192.1
1177	22	14109.8
1178	17	14242.1
1179	18	14242.5
1180	28	15644.4
1181	23	15704.1
1182	22	16875.6
1183	30	18164.7
1184	30	20469.5
1185	14	28177.7
1186	14	29208.5
1187	21	30958
1188	25	42454.3
1189	62	140665
1190	3	667.99
1191	6	1372.39
1192	13	1485.19
1193	4	1567.42
1194	4	1571.01
1195	6	1798.85
1196	6	1834.55
1197	4	1893.56
1198	5	1978.85
1199	5	1992
1200	6	2342.77
1201	5	2524.74
1202	2	2531.84
1203	8	2698.37
1204	9	2926.18
1205	7	3295.66
1206	7	3295.66
1207	10	3378.53
1208	9	3533.92
1209	12	3547.65
1210	5	4054.71
1211	5	4054.71
1212	17	4205.41
1213	23	4209.78
1214	10	4237.78
1215	13	4306.82
1216	7	4352.4
1217	6	4638.8
1218	8	4941.86
1219	69	4983.92
1220	10	5172.74
1221	11	5224.8
1222	8	5582.92
1223	10	5713.25
1224	8	5736.18
1225	6	5973.72
1226	8	6058.16
1227	6	6105.23
1228	23	6125.68
1229	7	6161.77
1230	15	6384.77
1231	7	6517.85
1232	15	6687.78
1233	18	7069.71
1234	13	7623.51
1235	10	7626.03
1236	13	7695.69
1237	6	7785.9
1238	8	7815.03
1239	9	7883.02
1240	10	7895.03
1241	11	8267.83
1242	10	8315.11
1243	9	8483.22
1244	26	8906.89
1245	15	9101.01
1246	16	9465.12
1247	16	9465.12
1248	10	9862.99
1249	16	10372.8
1250	10	10642.9
1251	10	10879.9
1252	15	11139.8
1253	20	11369.2
1254	17	12217.1
1255	16	13008.6
1256	10	13063.6
1257	20	13101
1258	16	13645.5
1259	11	13716.3
1260	13	13877.8
1261	30	17969.4
1262	20	18634.6
1263	21	18640.8
1264	24	19117.8
1265	18	20040
1266	24	21221.9
1267	28	22283.1
1268	52	29046
1269	22	30851
1270	28	33420.6
1271	30	52599.8
1272	48	66096.2
1273	96	71400.9
1274	357	486686
1275	6	701.23
1276	8	908.39
1277	7	1172.92
1278	6	1224.32
1279	7	1257.97
1280	2	1625.62
1281	8	1760.55
1282	6	2004.1
1283	5	2116.37
1284	13	2351.22
1285	5	2382.83
1286	9	2402.78
1287	7	2933.05
1288	7	2933.05
1289	8	2952.08
1290	7	3043.31
1291	10	3097.16
1292	9	3204.03
1293	6	3269.18
1294	15	3369.25
1295	8	3373.82
1296	6	3405.43
1297	6	3474.26
1298	7	3518.77
1299	9	3686.03
1300	12	3743.93
1301	7	3812.59
1302	14	3816.87
1303	11	3838.38
1304	9	3841.23
1305	13	3974.76
1306	5	3993.18
1307	13	4283.52
1308	13	4309.61
1309	12	4610.62
1310	10	4672.84
1311	30	4711.32
1312	9	5278.49
1313	11	5412.41
1314	9	5484.87
1315	9	5485.68
1316	16	5871.42
1317	12	6013.81
1318	14	6082.75
1319	13	6232.94
1320	6	6536.1
1321	12	6543.51
1322	12	7022.73
1323	9	7907.89
1324	14	8060.5
1325	10	9830.24
1326	8	10120.5
1327	26	10820.1
1328	28	11104.4
1329	28	11104.4
1330	8	12238.8
1331	26	14527.6
1332	131	14683.6
1333	21	14930.2
1334	6	15915.4
1335	10	17976.4
1336	17	20414.2
1337	17	20414.2
1338	26	23683.1
1339	19	24044.2
1340	57	28503.7
1341	22	30164.7
1342	13	30346
1343	15	30933.5
1344	17	31023
1345	26	43578.1
1346	12	61488.1
1347	27	68591.4
1348	1	55
1349	1	224.94
1350	5	770
1351	4	1005.04
1352	2	1350.84
1353	7	1651.21
1354	13	1832.41
1355	4	1847.3
1356	4	1879.21
1357	3	2009.21
1358	6	2286.52
1359	7	2308.71
1360	14	2382.04
1361	15	2648.13
1362	6	2798.34
1363	7	2924.56
1364	9	2940.38
1365	11	3128.59
1366	8	3129.62
1367	4	3286.6
1368	12	3447.01
1369	8	3590.08
1370	11	3717.85
1371	7	3926.82
1372	9	3993.36
1373	5	4191.02
1374	11	4241.49
1375	20	4248.41
1376	8	4681.41
1377	21	4705.57
1378	6	4762.38
1379	12	5628.21
1380	29	5971.19
1381	9	5992.59
1382	13	6133.89
1383	13	6225.36
1384	9	6386.72
1385	8	6512.59
1386	18	6711.94
1387	16	7152.9
1388	15	7216.52
1389	8	7458.13
1390	3	7514.3
1391	3	7514.3
1392	8	7596.96
1393	25	7658.57
1394	16	7719.99
1395	18	7777.24
1396	14	8088.83
1397	18	8295.69
1398	14	8424.62
1399	12	8633.41
1400	12	9018.65
1401	11	9441.85
1402	12	9475.91
1403	12	9641.17
1404	14	9740.65
1405	14	9870.51
1406	14	9870.51
1407	19	11780.3
1408	14	11909.5
1409	18	11937.6
1410	14	13351.4
1411	16	16116.3
1412	25	16822.9
1413	22	16965.5
1414	13	20471.5
1415	21	21979.5
1416	15	22086.3
1417	28	25498.4
1418	18	28125.8
1419	21	30638.7
1420	25	33989.3
1421	30	34366.6
1422	3	69619.4
1423	3	69619.4
1424	51	79901.2
1425	24	80103
1426	3	679.94
1427	5	1121.46
1428	5	1359.33
1429	7	1561.29
1430	6	1932.62
1431	11	2204.45
1432	2	2579.87
1433	10	2811.9
1434	7	3231.36
1435	7	3666.33
1436	11	3813.11
1437	12	4264.26
1438	10	4471.67
1439	10	4771.46
1440	12	4784.13
1441	14	5180.19
1442	11	5534.39
1443	10	5810.77
1444	3	5860.8
1445	8	6053.2
1446	10	6633.96
1447	11	7056.36
1448	30	7395.9
1449	9	7596.78
1450	30	8215.69
1451	11	8721.25
1452	16	10129.1
1453	14	10236.9
1454	21	11464.5
1455	17	11991.6
1456	10	12053
1457	27	13144.9
1458	17	20954.8
1459	20	21566.4
1460	5	30859.2
1461	2	892.06
1462	5	1269.21
1463	5	1348.49
1464	12	1713.75
1465	3	1728.48
1466	5	1840.56
1467	5	1847.42
1468	7	2017.67
1469	3	2053.68
1470	4	2133.81
1471	4	2339.32
1472	3	2395.66
1473	9	2501.07
1474	7	2623.62
1475	12	2664.15
1476	4	2887.99
1477	3	2962.61
1478	4	3051.72
1479	13	3201.66
1480	8	3465.78
1481	3	3477.48
1482	9	3660.18
1483	9	3723.17
1484	2	3920.51
1485	7	4147.72
1486	14	4444.48
1487	8	4568.3
1488	9	4749.12
1489	6	4977.91
1490	6	4977.91
1491	6	4977.91
1492	12	5329.49
1493	9	5692.88
1494	10	6120.32
1495	14	6144.78
1496	9	6241.44
1497	4	6331.87
1498	16	6546.02
1499	17	6552.58
1500	4	7139.96
1501	20	7230.92
1502	16	7357
1503	15	7560.16
1504	15	8270.25
1505	21	9482.08
1506	6	10165.6
1507	19	10227.3
1508	13	11210.7
1509	19	11681.1
1510	17	13131
1511	13	13503.7
1512	16	14881
1513	20	21304.1
1514	17	28088.8
1515	23	30255.3
1516	13	34350
1517	90	36223.6
1518	21	49393.3
1519	69	73462.3
1520	1	685.62
1521	4	802.33
1522	5	1131.27
1523	4	1168.48
1524	3	1245.88
1525	15	1270.83
1526	10	1407.59
1527	7	1442.24
1528	5	1506.39
1529	5	1514.58
1530	3	1604.32
1531	5	1742.05
1532	7	1916.33
1533	8	1919.59
1534	11	2141.28
1535	3	2193.71
1536	4	2218.39
1537	4	2351.71
1538	12	2366.32
1539	2	2568.96
1540	2	2568.96
1541	3	2593.99
1542	10	2720.52
1543	16	2823.66
1544	6	2892.58
1545	3	2933.95
1546	6	2944.04
1547	8	2954.84
1548	7	2991.74
1549	7	3028.36
1550	4	3056.86
1551	6	3062.37
1552	9	3075.36
1553	10	3108.7
1554	13	3115.65
1555	6	3118.29
1556	6	3153.64
1557	11	3180.54
1558	10	3199.98
1559	5	3201.79
1560	12	3238.6
1561	17	3243.32
1562	11	3272.45
1563	8	3303.28
1564	12	3391.12
1565	5	3533.25
1566	6	3559.45
1567	9	3681.19
1568	9	3711.87
1569	8	3808
1570	11	3878.87
1571	5	3955.18
1572	5	4211.94
1573	13	4310.06
1574	5	4337.94
1575	13	4366.37
1576	8	4414.12
1577	15	4583.52
1578	10	4787.91
1579	8	4916.91
1580	19	5186.49
1581	2	5251.63
1582	9	5403.54
1583	24	5469.61
1584	5	5527.69
1585	6	5552.85
1586	7	5592.77
1587	10	5631.2
1588	6	5831.58
1589	10	5883.7
1590	5	5904.46
1591	10	6251.26
1592	12	6391.33
1593	11	6440.52
1594	8	6467.44
1595	11	6568.39
1596	9	6825.64
1597	13	6970.59
1598	9	7216.47
1599	17	7240.94
1600	7	7289.1
1601	9	7365.02
1602	16	7380.96
1603	13	7620.7
1604	12	8307.65
1605	19	8506.88
1606	6	8529.65
1607	17	8973.64
1608	22	8999.67
1609	14	9107.35
1610	12	9596.76
1611	14	9612.56
1612	26	9757.22
1613	15	9917.39
1614	15	10022.7
1615	17	10655.9
1616	9	10937.4
1617	21	11622
1618	11	12197.2
1619	12	12247.2
1620	26	12347.8
1621	22	13287.1
1622	25	13532
1623	16	15233.8
1624	15	15557.8
1625	13	19164.5
1626	34	21279.1
1627	13	23664.7
1628	18	25342.7
1629	24	30267.5
1630	26	31691.3
1631	24	38168.2
1632	47	48982.6
1633	47	48982.6
1634	1	271.88
1635	3	737.34
1636	8	847.04
1637	3	885.81
1638	6	1045.08
1639	4	1153.7
1640	6	1208.3
1641	11	1465.8
1642	25	1711.83
1643	2	1869.05
1644	2	1886.57
1645	6	2014.01
1646	4	2015.73
1647	7	2050.62
1648	5	2108.42
1649	6	2177.73
1650	9	2180.13
1651	8	2301.27
1652	9	2314.92
1653	4	2343.81
1654	6	2343.87
1655	7	2383.67
1656	13	2433.27
1657	7	2779.21
1658	10	2837.06
1659	6	3025.78
1660	5	3203.32
1661	6	3418.13
1662	8	3619.49
1663	11	3681
1664	4	3774.72
1665	6	3840.52
1666	7	3974.89
1667	14	4078.25
1668	5	4120.65
1669	7	4124.91
1670	15	4235.6
1671	7	4285.71
1672	2	4342.19
1673	5	4514.17
1674	16	4518.59
1675	14	4758.88
1676	9	4769.47
1677	29	4903.08
1678	7	5007.28
1679	14	5031.71
1680	4	5078.74
1681	7	5253.67
1682	10	5330.73
1683	31	5388.25
1684	31	5388.25
1685	11	5580.55
1686	9	5594.34
1687	8	5595.68
1688	17	5708.81
1689	11	5795.78
1690	9	5937.94
1691	13	5957.42
1692	9	6155.77
1693	4	6537.09
1694	11	6773.05
1695	14	6892.01
1696	17	7025.66
1697	11	7166.29
1698	5	7247.42
1699	14	7472.57
1700	9	7663.62
1701	10	7903.61
1702	15	8834.57
1703	10	8881.99
1704	8	8915.72
1705	14	9031.43
1706	12	9874.38
1707	13	9917.67
1708	23	11431.3
1709	15	11494.4
1710	14	11556.1
1711	14	11556.1
1712	26	14800.3
1713	17	14822.2
1714	20	15074
1715	24	16862.3
1716	24	17502.3
1717	22	18227.5
1718	22	18964.2
1719	7	19164.7
1720	24	29260.9
1721	23	35582.5
1722	3	619.93
1723	4	756.68
1724	3	763.65
1725	3	763.65
1726	3	936.74
1727	4	1243.5
1728	7	1520.56
1729	2	1625.26
1730	5	1787.4
1731	5	1787.4
1732	8	1980.72
1733	6	2089.32
1734	10	2227.7
1735	8	2277.78
1736	6	2334.34
1737	8	2542.96
1738	11	2675.11
1739	3	2843.59
1740	7	2933.89
1741	16	2975.79
1742	8	3414
1743	5	3449.84
1744	3	3496.02
1745	10	3609.07
1746	7	3639.39
1747	9	3813.81
1748	14	4077.01
1749	7	4212.77
1750	14	4411.72
1751	7	4530.77
1752	13	4612.74
1753	7	4667.04
1754	8	4797.6
1755	20	4824.09
1756	6	5044.98
1757	8	5196.06
1758	11	5220.96
1759	20	5268.6
1760	9	5408.88
1761	17	5536.41
1762	9	5635.46
1763	7	5719.24
1764	8	5753.35
1765	7	5763.9
1766	13	5896.09
1767	9	5943.82
1768	15	6004.49
1769	11	6269.73
1770	8	6352.59
1771	31	6532.98
1772	2	6548.96
1773	9	6552.69
1774	6	6739.92
1775	14	6762.37
1776	23	6828.37
1777	8	7097.05
1778	19	7222.41
1779	13	7360.27
1780	20	7823.47
1781	9	8174.42
1782	11	8268.41
1783	10	8557.04
1784	17	8613.57
1785	13	8793.86
1786	15	9045.66
1787	15	9088.2
1788	15	9271.95
1789	23	9559.66
1790	12	9587.49
1791	23	9958.03
1792	17	10841.9
1793	15	13250.5
1794	30	13270
1795	16	16444.2
1796	16	18268.7
1797	17	20414.1
1798	21	22563.1
1799	20	22720.5
1800	22	24007
1801	21	25553.9
1802	15	25918.6
1803	10	26015.1
1804	24	26157.9
1805	35	29004
1806	32	30028.5
1807	16	30770.8
1808	25	32006.7
1809	43	67926
1810	6	689.28
1811	6	849.57
1812	4	909.98
1813	5	1016.78
1814	6	1095.41
1815	2	1169.46
1816	7	1424.67
1817	5	1616.42
1818	4	1666.18
1819	2	1724.91
1820	6	1805.17
1821	7	2042.13
1822	16	2345.38
1823	14	2357.77
1824	5	2465.57
1825	12	2483.1
1826	9	2887.57
1827	7	3117.79
1828	8	3391.19
1829	7	3402.27
1830	3	3485.88
1831	7	3716.2
1832	12	3727.54
1833	5	4015.08
1834	4	4097.65
1835	13	4397.25
1836	9	4600.34
1837	1	4606.14
1838	7	4658.36
1839	19	4805.84
1840	8	4811.83
1841	14	4904.4
1842	20	5053.5
1843	5	5526.02
1844	6	5597.33
1845	17	5666.85
1846	12	5913.82
1847	16	6164.97
1848	11	6184.39
1849	7	6562.86
1850	4	7090.5
1851	11	7342.47
1852	15	7373.73
1853	14	8009.73
1854	8	8053.69
1855	8	8774.2
1856	12	9278.87
1857	19	9523.49
1858	15	9578.22
1859	10	9831.05
1860	11	10279.6
1861	8	11339.4
1862	20	12264.1
1863	18	12819.6
1864	21	13529.7
1865	33	14181.5
1866	21	16263.6
1867	51	22049.7
1868	17	29195
1869	11	35987.8
1870	40	45845.8
1871	48	54881.5
1872	4	368.88
1873	20	503.17
1874	10	761.04
1875	6	889.68
1876	18	1407.01
1877	5	1434.62
1878	5	1473.71
1879	2	1506.04
1880	5	1771.22
1881	5	1871.05
1882	4	1926.91
1883	7	2351.84
1884	7	2417.05
1885	7	2532.73
1886	5	2831.93
1887	7	2900.28
1888	8	2920.1
1889	8	2920.79
1890	3	3136.03
1891	7	3308.19
1892	11	3564.04
1893	8	3643.21
1894	31	3984.37
1895	10	4012.48
1896	12	4069.96
1897	8	4090.67
1898	7	4208.32
1899	6	4259
1900	12	4508.7
1901	11	4573.29
1902	7	4580.5
1903	7	4786.46
1904	8	4842.26
1905	17	5020.8
1906	11	5044.26
1907	14	5084.85
1908	8	5651.94
1909	15	5678.51
1910	10	5743.01
1911	13	5961.09
1912	10	6017.77
1913	13	6036.69
1914	11	6151.94
1915	14	6417.07
1916	14	6607.72
1917	15	6787.68
1918	12	7262.47
1919	13	7424.97
1920	18	8106.27
1921	8	8574.14
1922	18	8794.07
1923	15	8822.83
1924	12	8841.63
1925	16	8929.57
1926	15	8958.36
1927	13	8958.43
1928	11	9107.04
1929	18	9493.49
1930	7	9678.68
1931	11	9876.06
1932	18	9931.55
1933	15	9972.61
1934	15	9972.61
1935	14	9975.02
1936	29	10758.6
1937	8	11547.7
1938	11	11935.8
1939	7	12351.8
1940	18	14169.1
1941	22	15254.9
1942	19	17177.9
1943	17	17814.4
1944	19	17827
1945	22	25156.1
1946	21	32223.8
1947	21	32804.7
1948	36	41582.3
1949	20	56724.1
1950	4	1142.07
1951	6	1554.49
1952	6	1787.28
1953	6	1835.47
1954	4	2111.31
1955	15	2257.15
1956	14	2380.68
1957	4	2391.31
1958	5	2532.85
1959	7	2894.93
1960	10	2935.47
1961	6	3101.71
1962	3	3124.45
1963	4	3127.6
1964	5	3272.13
1965	8	3346.42
1966	10	3546.87
1967	3	3602.26
1968	14	3811.77
1969	7	4090.98
1970	12	4156.44
1971	9	4335.83
1972	9	4335.83
1973	31	4475.12
1974	9	4554.67
1975	10	4564.94
1976	11	4625.54
1977	13	4749.14
1978	12	4828.82
1979	10	5068.94
1980	14	5429.09
1981	11	5429.25
1982	8	5542.8
1983	9	5825.56
1984	11	6043.07
1985	8	6069.25
1986	12	6088.65
1987	13	6106.69
1988	16	6344.13
1989	8	6609.29
1990	14	6782.66
1991	9	6935.95
1992	7	7100.76
1993	31	7236.07
1994	7	7264.92
1995	11	8201.59
1996	59	8392.67
1997	3	8410.74
1998	14	8436.89
[truncated: 26,413 more rows]
