# Supplementary material for: Improvement of the reduction in catastrophic health expenditure in China’s public health insurance
Source: PLoS One. 2018 Apr 10;13(4):e0194915. doi: 10.1371/journal.pone.0194915 (PMC5892907; doi:10.1371/journal.pone.0194915)
Supplement: S3 File — (XLSX) [file pone.0194915.s003.xlsx]

## Sheet: Simulation Data
Simulation Data about CHE									BHIUE, BHIUR, and NRCMS
	TYPE of BHI 1-BHIUE 2-BHIUR 3-NRCMS 4-Urban, No BHI 5-Rural, No BHI	Medical Expense (RMB)	Reimbusement by BHI (RMB)	Reimbusement of CII (RMB)	Out-of-pocket Amount by Patient (RMB)	Household Income (RMB)	Medical experse / (household income-food expernse)
0	3	3098	1208	0	1890	70630	0.03038
0.0078125	3	23160	9032	2563	11560	60000	0.2241
0.015625	5	11890	0	0	11890	19200	1.102
0.0234375	3	4672	1822	0	2850	53450	0.06328
0.03125	2	2130	1065	0	1065	62120	0.02171
0.0390625	3	7239	2823	0	4416	57070	0.09075
0.0546875	3	9540	3720	0	5819	18230	0.5923
0.0625	2	2950	1475	0	1475	92980	0.01846
0.0703125	1	4784	3349	0	1435	51950	0.03693
0.09375	3	4781	1865	0	2916	20540	0.2405
0.101563	3	3790	1478	0	2312	33530	0.09205
0.109375	3	1999	779.7	0	1220	48180	0.03066
0.125	4	828.6	0	0	828.6	69240	0.01475
0.140625	3	11970	4668	0	7301	18410	0.7299
0.148438	2	19250	9625	1087	8537	37030	0.3565
0.15625	3	3708	1446	0	2262	21250	0.1762
0.164063	3	12610	4919	0	7694	19780	0.6766
0.179688	4	10430	0	0	10430	101400	0.118
0.21875	1	9503	6652	0	2851	52340	0.07262
0.242188	2	11720	5858	171.7	5687	79910	0.0851
0.25	3	3575	1394	0	2181	35940	0.07922
0.257813	3	9146	3567	0	5579	108900	0.05551
0.289063	1	9948	6964	0	2985	60750	0.06261
0.296875	3	7539	2940	0	4599	66260	0.07949
0.304688	2	15710	7855	571.1	7284	53040	0.1823
0.320313	3	1199	467.5	0	731.2	26090	0.04135
0.328125	3	9655	3765	0	5889	48590	0.1466
0.335938	3	6871	2680	0	4192	16220	0.5367
0.34375	1	5168	3617	0	1550	68520	0.02796
0.351563	3	30450	11880	4787	13790	25240	0.8189
0.359375	2	1007	503.7	0	503.7	63520	0.00998
0.367188	3	6620	2582	0	4038	37220	0.1402
0.382813	2	2642	1321	0	1321	51830	0.03409
0.390625	1	2719	1904	0	815.8	80380	0.01212
0.414063	3	9029	3521	0	5508	56110	0.1155
0.445313	3	1631	636	0	994.8	39590	0.0319
0.453125	3	992.6	387.1	0	605.5	29570	0.02862
0.460938	1	1054	737.7	0	316.2	97090	0.00376
0.476563	3	7189	2804	0	4385	22060	0.3213
0.5	3	1562	609.3	0	953	17600	0.1036
0.507813	3	18600	7255	1173	10170	42120	0.3018
0.515625	3	2135	832.8	0	1303	9521	1.172
0.53125	3	2487	970.1	0	1517	42490	0.04453
0.539063	3	2030	791.6	0	1238	8252	1238
0.546875	3	15580	6076	251.4	9251	37320	0.3201
0.5625	3	7076	2760	0	4316	34250	0.167
0.570313	3	4175	1628	0	2546	21930	0.1883
0.578125	3	7012	2735	0	4277	29930	0.1988
0.59375	2	13290	6647	329.5	6318	50660	0.1681
0.601563	3	12630	4928	0	7707	25460	0.452
0.609375	3	2196	856.3	0	1339	7278	1339
0.640625	2	9390	4695	0	4695	65650	0.08931
0.648438	3	10620	4143	0	6481	36100	0.234
0.65625	2	22540	11270	1708	9562	51320	0.25
0.664063	3	6901	2692	0	4210	27330	0.2225
0.671875	2	13450	6724	344.8	6379	86180	0.08727
0.679688	3	3035	1184	0	1851	47990	0.04677
0.6875	3	9741	3799	0	5942	33870	0.2334
0.695313	3	9211	3592	0	5619	12490	1.377
0.710938	3	53550	20890	11830	20830	55460	0.4428
0.75	3	3384	1320	0	2064	19820	0.1809
0.757813	3	16790	6546	619.5	9619	18720	0.9332
0.765625	3	2138	833.7	0	1304	22860	0.09026
0.773438	3	2486	969.7	0	1517	15140	0.2254
0.78125	3	15400	6005	196.2	9196	20250	0.7764
0.789063	4	7094	0	0	7094	43320	0.2346
0.796875	2	12710	6353	270.6	6082	54470	0.1469
0.804688	2	4173	2087	0	2087	95820	0.02522
0.8125	3	2519	982.5	0	1537	22360	0.1102
0.828125	4	22190	0	0	22190	59660	0.4763
0.859375	3	4397	1715	0	2682	60880	0.05111
0.867188	4	13540	0	0	13540	77880	0.209
0.875	1	2667	1867	0	800.1	93890	0.0099
0.890625	2	2692	1346	0	1346	55860	0.03146
0.898438	4	8262	0	0	8262	59400	0.1783
0.929688	3	2954	1152	0	1802	32300	0.0754
0.945313	3	2426	946.3	0	1480	33980	0.05787
0.96875	3	5304	2068	0	3235	30850	0.1442
0.976563	3	5811	2266	0	3545	50550	0.08412
0.992188	2	11390	5696	139.3	5557	31460	0.3024
1	3	9852	3842	0	6010	59000	0.1188
1.02344	3	5444	2123	0	3321	28180	0.168
1.03125	2	2468	1234	0	1234	67810	0.02255
1.05469	3	3251	1268	0	1983	9314	2.192
1.0625	3	3062	1194	0	1868	26430	0.1036
1.10156	2	18470	9234	970.3	8264	58220	0.1831
1.11719	3	5626	2194	0	3432	14380	0.5752
1.125	3	1604	625.5	0	978.3	17340	0.1095
1.14063	3	5299	2067	0	3232	73300	0.04981
1.17969	3	4191	1634	0	2556	35950	0.0928
1.1875	2	4692	2346	0	2346	115200	0.02297
1.21094	3	2076	809.6	0	1266	29900	0.05893
1.22656	3	5994	2338	0	3656	39300	0.1184
1.23438	1	337.2	236	0	101.1	57880	0.00225
1.24219	3	1944	758	0	1186	38650	0.03921
1.25	5	10990	0	0	10990	35650	0.4034
1.25781	3	1021	398	0	622.5	25190	0.03709
1.26563	3	2650	1034	0	1617	67900	0.02717
1.27344	3	6376	2487	0	3890	52600	0.08802
1.28125	3	5209	2031	0	3177	75630	0.04727
1.29688	3	1713	667.9	0	1045	53110	0.02337
1.30469	3	48470	18900	10280	19280	30290	0.8811
1.32813	3	8946	3489	0	5457	40880	0.1681
1.35938	2	10350	5173	34.59	5138	44530	0.1634
1.36719	3	11270	4395	0	6874	20500	0.5685
1.38281	3	3383	1320	0	2064	27930	0.1057
1.39063	2	2513	1257	0	1257	56260	0.0291
1.40625	3	5560	2168	0	3391	21880	0.2517
1.41406	4	2194	0	0	2194	78790	0.03339
1.42969	3	10130	3952	0	6181	54530	0.134
1.4375	3	3708	1446	0	2262	30250	0.1036
1.46094	2	51320	25660	8029	17630	36130	0.7647
1.47656	3	2346	915.1	0	1431	33480	0.05709
1.48438	2	11830	5914	182.8	5731	79550	0.08623
1.5	2	2422	1211	0	1211	70370	0.02114
1.51563	3	7378	2878	0	4501	21930	0.333
1.52344	3	5566	2171	0	3395	24750	0.2077
1.53125	2	2540	1270	0	1270	51200	0.03332
1.53906	3	2366	922.9	0	1443	49520	0.03511
1.60156	1	3837	2686	0	1151	56690	0.0264
1.60938	2	10160	5079	15.89	5064	90470	0.06543
1.625	3	21790	8496	2145	11140	88940	0.1384
1.64844	1	2016	1411	0	604.7	86700	0.00821
1.65625	3	27370	10670	3848	12850	36890	0.4511
1.67188	3	3651	1424	0	2227	11040	0.8478
1.70313	2	4146	2073	0	2073	95070	0.02529
1.71094	3	8715	3399	0	5316	27160	0.2835
1.71875	3	2476	965.5	0	1510	28100	0.0767
1.73438	3	20260	7900	1678	10680	46970	0.2769
1.75	3	3328	1298	0	2030	53400	0.04513
1.78125	2	2008	1004	0	1004	97270	0.01193
1.78906	2	10560	5282	56.49	5226	44910	0.1642
1.79688	3	1781	694.6	0	1087	17530	0.1191
1.80469	2	6111	3055	0	3055	56870	0.06978
1.8125	4	1383	0	0	1383	34010	0.06607
1.82031	2	9099	4549	0	4549	26630	0.3358
1.82813	3	6397	2495	0	3902	63260	0.07114
1.875	3	2061	803.9	0	1257	44920	0.03444
1.89063	3	8608	3357	0	5251	14920	0.807
1.89844	3	668.4	260.7	0	407.8	35840	0.01486
1.90625	3	5100	1989	0	3111	32330	0.1301
1.92188	2	941.8	470.9	0	470.9	75080	0.00759
1.9375	4	893.8	0	0	893.8	52500	0.02267
1.96094	3	6062	2364	0	3698	93740	0.04333
1.96875	3	1537	599.3	0	937.4	71530	0.01485
1.97656	2	2479	1239	0	1239	55820	0.029
1.98438	2	6363	3182	0	3182	66380	0.05969
2.00781	3	33750	13160	5795	14800	19500	1.334
2.01563	2	2113	1057	0	1057	91680	0.01344
2.03125	2	5119	2559	0	2559	74590	0.04161
2.03906	3	14840	5788	26.6	9027	24570	0.5585
2.05469	2	3250	1625	0	1625	73750	0.02678
2.0625	3	3104	1211	0	1893	89260	0.02342
2.07031	2	4929	2464	0	2464	65100	0.04737
2.07813	3	4797	1871	0	2926	15040	0.4414
2.09375	3	1976	770.5	0	1205	39010	0.03938
2.11719	3	4886	1906	0	2981	24230	0.1884
2.13281	3	14450	5637	0	8817	53150	0.1971
2.14844	3	21860	8527	2168	11170	19240	1.031
2.15625	3	12350	4815	0	7532	26950	0.4062
2.16406	3	5018	1957	0	3061	71480	0.04853
2.17188	3	10180	3970	0	6210	48660	0.1543
2.17969	1	3521	2465	0	1056	52740	0.02664
2.20313	1	2252	1576	0	675.6	67390	0.01244
2.22656	1	907.4	635.2	0	272.2	48540	0.00767
2.25781	3	8472	3304	0	5168	34800	0.1958
2.26563	3	5902	2302	0	3600	34800	0.1364
2.27344	3	3958	1543	0	2414	9631	1.977
2.28125	2	5332	2666	0	2666	85570	0.03678
2.28906	3	13510	5269	0	8241	132900	0.0662
2.29688	3	859.6	335.2	0	524.3	14220	0.09025
2.30469	1	6093	4265	0	1828	45450	0.05646
2.3125	3	150300	58620	44620	47080	49270	1.152
2.32031	3	7948	3100	0	4849	16040	0.6355
2.33594	2	5329	2664	0	2664	78220	0.0409
2.35156	2	8686	4343	0	4343	81940	0.06307
2.40625	2	2984	1492	0	1492	72630	0.02506
2.41406	2	5846	2923	0	2923	50770	0.07756
2.42188	3	7390	2882	0	4508	22400	0.3222
2.4375	1	6473	4531	0	1942	81470	0.02839
2.45313	3	8863	3456	0	5406	9833	3.797
2.46094	3	13500	5264	0	8233	21370	0.6353
2.46875	3	1125	438.8	0	686.4	33020	0.02789
2.47656	4	3606	0	0	3606	54740	0.08657
2.50781	3	9616	3750	0	5866	36700	0.2073
2.51563	2	6320	3160	0	3160	96610	0.03784
2.53906	1	4150	2905	0	1245	45840	0.03801
2.57031	3	6811	2656	0	4155	39950	0.1317
2.63281	3	1493	582.4	0	911	63860	0.01643
2.64063	3	15280	5960	161.2	9161	29840	0.4274
2.64844	3	26610	10380	3616	12620	32810	0.517
2.67188	4	17540	0	0	17540	71260	0.3014
2.67969	2	8328	4164	0	4164	38390	0.1645
2.6875	2	2837	1418	0	1418	118700	0.01342
2.69531	3	4925	1921	0	3004	51680	0.06943
2.70313	3	12800	4990	0	7805	58470	0.1559
2.71094	1	3148	2204	0	944.4	66830	0.01757
2.72656	3	4438	1731	0	2707	57070	0.05564
2.73438	3	5482	2138	0	3344	57460	0.06818
2.75781	2	740.4	370.2	0	370.2	146000	0.00278
2.76563	2	22850	11420	1769	9654	72840	0.1616
2.77344	1	2576	1803	0	772.8	51610	0.02006
2.78125	3	8268	3225	0	5044	31490	0.2185
2.80469	2	5641	2821	0	2821	59940	0.0602
2.8125	2	4523	2262	0	2262	107400	0.02398
2.82031	3	989.9	386.1	0	603.8	38790	0.01987
2.83594	3	12730	4964	0	7765	48910	0.1917
2.84375	3	2236	872.2	0	1364	43000	0.03944
2.85938	3	5606	2187	0	3420	23640	0.2245
2.86719	3	491.4	191.6	0	299.7	16720	0.03605
2.875	3	801.6	312.6	0	489	18080	0.05053
2.88281	3	3370	1314	0	2056	30680	0.09231
2.89844	4	9561	0	0	9561	58410	0.2109
2.94531	4	1545	0	0	1545	55450	0.03646
2.95313	3	23910	9325	2792	11790	83100	0.1579
2.96094	3	2868	1118	0	1749	32420	0.07287
2.97656	2	1038	518.8	0	518.8	65340	0.00992
2.98438	4	6661	0	0	6661	71900	0.1132
2.99219	3	3674	1433	0	2241	32020	0.09494
3	3	574.8	224.2	0	350.6	41120	0.01072
3.00781	2	9411	4706	0	4706	58060	0.1046
3.01563	3	901.9	351.7	0	550.1	10940	0.2177
3.02344	1	20860	14600	0	6258	60350	0.1324
3.03125	1	40890	28620	1507	10760	94600	0.132
3.07031	3	8878	3462	0	5416	62850	0.09948
3.07813	3	2368	923.4	0	1444	43170	0.04155
3.08594	3	9846	3840	0	6006	27890	0.3083
3.09375	3	8950	3490	0	5459	23690	0.3574
3.10938	3	3372	1315	0	2057	27980	0.1051
3.11719	3	5670	2211	0	3458	39150	0.1125
3.125	3	43630	17020	8807	17810	19420	1.617
3.13281	3	3374	1316	0	2058	82520	0.02777
3.14844	3	6284	2451	0	3833	13070	0.8217
3.17188	3	2217	864.7	0	1353	98290	0.01505
3.17969	3	5736	2237	0	3499	40180	0.1101
3.1875	1	2158	1510	0	647.3	39360	0.02463
3.19531	3	3096	1208	0	1889	46510	0.04957
3.20313	2	5707	2854	0	2854	67000	0.05292
3.21094	3	2298	896.1	0	1402	35260	0.0522
3.21875	3	4156	1621	0	2535	38390	0.08457
3.22656	3	7559	2948	0	4611	21730	0.3462
3.25	3	3591	1400	0	2190	30090	0.101
3.27344	3	7982	3113	0	4869	32370	0.2032
3.28125	2	2811	1405	0	1405	48320	0.03988
3.29688	3	10710	4178	0	6535	25230	0.3886
3.3125	1	2453	1717	0	735.9	70930	0.01272
3.32813	3	2925	1141	0	1784	18520	0.1765
3.33594	1	42620	29830	1714	11070	96410	0.1329
3.35156	1	4992	3494	0	1498	88240	0.01992
3.35938	3	3699	1443	0	2256	48880	0.05576
3.36719	3	8617	3360	0	5256	30240	0.2407
3.39063	5	2994	0	0	2994	21380	0.2309
3.39844	4	895	0	0	895	39860	0.03341
3.41406	3	9335	3641	0	5694	19370	0.5195
3.4375	3	14710	5738	0	8975	38260	0.3007
3.44531	3	1176	458.5	0	717.1	18120	0.07385
3.45313	2	19980	9988	1196	8792	69500	0.1558
3.46094	3	4875	1901	0	2974	49460	0.07244
3.46875	3	1647	642.3	0	1005	36790	0.0354
3.48438	3	6767	2639	0	4128	39110	0.1345
3.5	3	3899	1521	0	2378	9538	2.107
3.51563	1	46650	32660	2198	11800	82860	0.1691
3.53125	3	20010	7803	1603	10600	44620	0.2928
3.53906	1	19940	13960	0	5983	70120	0.1049
3.54688	1	2750	1925	0	825	39170	0.03162
3.55469	3	3796	1480	0	2316	30380	0.1054
3.5625	3	33480	13060	5713	14710	29020	0.714
3.57813	1	4690	3283	0	1407	45280	0.04369
3.58594	3	870.7	339.6	0	531.1	20380	0.04436
3.59375	1	3159	2211	0	947.6	62080	0.01934
3.60156	3	11080	4322	0	6759	46540	0.1773
3.61719	3	30420	11870	4779	13780	62520	0.2547
3.63281	3	2820	1100	0	1720	21580	0.1306
3.64063	3	3571	1393	0	2179	23190	0.1474
3.64844	3	1542	601.4	0	940.7	18350	0.09461
3.65625	2	4396	2198	0	2198	58550	0.04835
3.6875	3	5087	1984	0	3103	42760	0.09034
3.71094	3	1407	548.6	0	858	36680	0.03035
3.74219	3	2696	1052	0	1645	70240	0.0266
3.75781	3	2018	787.2	0	1231	18990	0.1163
3.76563	3	34720	13540	6089	15090	21720	1.133
3.78125	3	762.1	297.2	0	464.9	41610	0.014
3.78906	3	597.5	233	0	364.5	66100	0.00631
3.79688	3	2744	1070	0	1674	65220	0.02946
3.80469	3	17000	6630	684.7	9685	28830	0.4742
3.8125	3	5338	2082	0	3256	92920	0.03853
3.82813	1	17840	12490	0	5353	70140	0.09381
3.83594	3	8213	3203	0	5010	22830	0.3474
3.84375	3	1799	701.6	0	1097	35860	0.03997
3.85156	3	2439	951.2	0	1488	39380	0.04804
3.875	2	1874	937.2	0	937.2	77490	0.01455
3.89063	3	3948	1540	0	2408	12580	0.5774
3.90625	3	8323	3246	0	5077	51170	0.1187
3.92188	3	15370	5994	187.2	9187	32750	0.3774
3.9375	2	3198	1599	0	1599	45850	0.04879
3.94531	3	6477	2526	0	3951	23070	0.2695
3.95313	3	17610	6868	870.9	9871	28920	0.4813
3.96094	3	18100	7058	1020	10020	49910	0.2415
3.98438	4	1180	0	0	1180	111300	0.01202
3.99219	3	11350	4428	0	6926	44790	0.1904
4.00781	2	10580	5292	58.33	5233	58220	0.1159
4.01563	2	1235	617.6	0	617.6	76630	0.00971
4.02344	3	11550	4505	0	7046	28800	0.3455
4.03125	3	4395	1714	0	2681	43600	0.0762
4.03906	3	1427	556.4	0	870.3	38430	0.02899
4.05469	3	6084	2373	0	3711	12530	0.9011
4.07031	3	2919	1139	0	1781	37900	0.06038
4.09375	2	12950	6474	294.9	6180	69520	0.1095
4.10156	3	15570	6072	248.4	9248	55560	0.1962
4.11719	3	8218	3205	0	5013	19300	0.4602
4.15625	3	3598	1403	0	2195	17740	0.2352
4.17188	3	6220	2426	0	3794	31930	0.1613
4.17969	3	11170	4357	0	6815	17340	0.7628
4.1875	1	5901	4130	0	1770	42170	0.06085
4.19531	3	7909	3085	0	4825	25540	0.2817
4.21875	3	4647	1812	0	2835	35110	0.1062
4.25	3	3566	1391	0	2175	26020	0.1235
4.25781	2	4904	2452	0	2452	139000	0.01947
4.26563	3	979	381.8	0	597.2	67530	0.0101
4.27344	1	6419	4494	0	1926	85980	0.02642
4.28125	3	3291	1283	0	2007	38740	0.06619
4.28906	3	4891	1908	0	2984	41380	0.09049
4.29688	3	4865	1897	0	2968	19960	0.2568
4.30469	3	6495	2533	0	3962	29060	0.1919
4.32813	2	6141	3071	0	3071	64890	0.05926
4.34375	3	7114	2775	0	4340	28450	0.2166
4.35938	3	2600	1014	0	1586	34800	0.06009
4.39063	3	6428	2507	0	3921	14550	0.6389
4.39844	3	2075	809.4	0	1266	20680	0.1032
4.4375	2	7263	3632	0	3632	83390	0.05165
4.44531	3	4716	1839	0	2877	44420	0.07988
4.45313	4	4045	0	0	4045	40380	0.1482
4.46094	3	2836	1106	0	1730	32550	0.07166
4.49219	2	12960	6480	296	6184	83700	0.08756
4.5	1	2616	1832	0	784.9	48310	0.02228
4.50781	3	5964	2326	0	3638	62390	0.06739
4.53125	3	7623	2973	0	4650	18200	0.475
4.53906	3	822.8	320.9	0	501.9	21810	0.03745
4.54688	3	3674	1433	0	2241	31690	0.09625
4.55469	3	18500	7214	1142	10140	20160	0.8627
4.5625	5	3389	0	0	3389	27770	0.175
4.57031	4	7564	0	0	7564	69490	0.1341
4.57813	3	4675	1823	0	2852	16520	0.3515
4.58594	2	15990	7996	599.2	7397	79370	0.1116
4.59375	1	3256	2279	0	976.7	60160	0.02074
4.60156	3	7570	2952	0	4618	34570	0.1765
4.60938	2	607.3	303.7	0	303.7	79280	0.00458
4.625	3	1701	663.6	0	1038	14400	0.1731
4.63281	3	6618	2581	0	4037	14200	0.6971
4.64844	3	9151	3569	0	5582	32150	0.2351
4.65625	2	4355	2178	0	2178	69360	0.03869
4.67188	3	14640	5709	0	8930	27650	0.464
4.67969	3	6281	2450	0	3832	14660	0.6135
4.69531	4	7563	0	0	7563	46210	0.2283
4.70313	2	7670	3835	0	3835	43930	0.1243
4.71094	3	1519	592.6	0	926.9	38680	0.03061
4.71875	3	2153	839.6	0	1313	59870	0.02552
4.75	3	2576	1004	0	1571	60700	0.03005
4.76563	1	14100	9870	0	4230	43470	0.1392
4.77344	3	10510	4099	0	6410	14540	1.046
4.78125	3	5708	2226	0	3482	45110	0.09489
4.78906	1	1428	999.8	0	428.5	93970	0.00529
4.80469	3	12210	4763	0	7450	35940	0.2706
4.82031	3	14590	5688	0	8897	39390	0.2872
4.82813	2	2245	1122	0	1122	45320	0.03481
4.83594	2	3965	1982	0	1982	63330	0.03945
4.84375	3	5423	2115	0	3308	35250	0.1233
4.85938	1	5482	3838	0	1645	80690	0.02433
4.875	3	6032	2353	0	3680	22690	0.2576
4.88281	1	5087	3561	0	1526	53690	0.03757
4.89063	3	1557	607.3	0	949.8	20750	0.07694
4.89844	1	1708	1196	0	512.5	43490	0.01685
4.90625	3	2121	827.1	0	1294	51360	0.03012
4.91406	3	5602	2185	0	3417	33830	0.1344
4.92969	3	28990	11310	4342	13340	44330	0.3714
4.9375	3	1969	768	0	1201	40250	0.03773
4.94531	1	11730	8211	0	3519	98650	0.04113
4.95313	3	20220	7885	1667	10670	42940	0.3089
4.96875	3	1594	621.6	0	972.2	42070	0.02888
4.97656	3	11760	4588	0	7176	66040	0.1245
4.98438	2	4593	2296	0	2296	70840	0.03976
4.99219	3	14130	5510	0	8619	42590	0.2521
5	3	4805	1874	0	2931	23140	0.199
5.00781	1	4003	2802	0	1201	40380	0.04399
5.01563	1	8508	5955	0	2552	38830	0.09911
5.05469	3	10930	4263	0	6669	36720	0.2356
5.07031	3	1020	397.9	0	622.3	23770	0.0405
5.08594	4	6241	0	0	6241	55590	0.1468
5.09375	3	865.3	337.5	0	527.8	41370	0.01601
5.11719	3	2571	1003	0	1569	37180	0.05452
5.13281	1	7584	5309	0	2275	60250	0.04823
5.15625	3	1524	594.2	0	929.4	34800	0.03522
5.16406	1	2082	1457	0	624.6	61800	0.01282
5.17188	3	57740	22520	13110	22110	55580	0.4687
5.17969	3	2722	1061	0	1660	28440	0.08289
5.19531	3	8962	3495	0	5467	22000	0.4023
5.20313	1	16890	11820	0	5068	59590	0.109
5.21094	3	15480	6037	221.3	9221	36880	0.3239
5.22656	2	2386	1193	0	1193	110400	0.01226
5.23438	3	4438	1731	0	2707	26270	0.1515
5.26563	3	3326	1297	0	2029	64370	0.03626
5.28906	3	18800	7333	1235	10230	17790	1.091
5.30469	3	6228	2429	0	3799	36370	0.1359
5.3125	2	11500	5749	149.9	5600	76170	0.08876
5.32813	4	814.3	0	0	814.3	72800	0.01363
5.33594	3	7934	3094	0	4840	47940	0.1224
5.34375	3	3254	1269	0	1985	27620	0.1033
5.35938	3	1020	397.7	0	622	31860	0.02653
5.36719	3	75500	29440	18530	27530	53570	0.6095
5.375	1	12860	9000	0	3857	35310	0.1735
5.38281	3	8305	3239	0	5066	23300	0.3402
5.39063	3	9359	3650	0	5709	54670	0.1234
5.39844	3	4511	1759	0	2752	33500	0.1097
5.40625	1	6314	4420	0	1894	57770	0.04238
5.4375	2	1540	770.1	0	770.1	65960	0.01456
5.44531	3	3839	1497	0	2342	30200	0.1075
5.46094	2	5942	2971	0	2971	65430	0.05675
5.46875	3	1851	721.8	0	1129	13120	0.2396
5.48438	1	8013	5609	0	2404	54430	0.05814
5.49219	3	11970	4668	0	7301	32640	0.3013
5.5	3	2645	1031	0	1613	40230	0.05069
5.51563	3	2052	800.4	0	1252	35890	0.04556
5.53125	3	3917	1527	0	2389	60510	0.04586
5.55469	3	2370	924.3	0	1446	35730	0.05291
5.5625	3	25620	9993	3315	12320	25690	0.7127
5.57031	3	4066	1586	0	2480	42500	0.07275
5.57813	3	3578	1395	0	2182	27360	0.1152
5.59375	2	2047	1024	0	1024	71330	0.01757
5.60156	3	11960	4666	0	7298	36760	0.2574
5.61719	3	5040	1966	0	3074	26600	0.169
5.63281	3	4065	1585	0	2480	18160	0.2542
5.64844	3	6049	2359	0	3690	57310	0.07545
5.66406	4	18820	0	0	18820	49370	0.5187
5.71875	3	7296	2845	0	4450	24910	0.2697
5.72656	3	2031	792.2	0	1239	22360	0.08885
5.73438	3	5762	2247	0	3515	34270	0.1359
5.74219	3	5830	2274	0	3556	14500	0.584
5.75781	3	4725	1843	0	2882	65600	0.0504
5.76563	3	5131	2001	0	3130	26270	0.1752
5.77344	3	16360	6379	488.8	9489	47160	0.2449
5.78125	3	9007	3513	0	5494	72120	0.08624
5.79688	3	10270	4005	0	6264	21760	0.4693
5.8125	2	1145	572.5	0	572.5	64840	0.01106
5.82031	3	1041	406	0	635.1	40520	0.01978
5.82813	3	7693	3000	0	4693	66280	0.0811
5.83594	1	1456	1019	0	436.7	67750	0.00798
5.85938	3	9929	3872	0	6057	24530	0.3756
5.86719	3	25280	9859	3210	12210	26150	0.6881
5.89844	3	17920	6988	965.1	9965	19630	0.8882
5.92188	3	6208	2421	0	3787	18320	0.382
5.92969	2	3268	1634	0	1634	57360	0.0369
5.94531	3	3647	1422	0	2225	32510	0.09231
5.95313	3	4193	1635	0	2558	23390	0.1708
5.96094	3	16420	6403	507.4	9507	47180	0.2452
5.96875	3	1595	622.2	0	973.2	25310	0.05758
5.97656	3	5184	2022	0	3162	33990	0.1236
5.99219	3	3100	1209	0	1891	53030	0.04238
6	2	5551	2776	0	2776	115000	0.02722
6.00781	3	14640	5708	0	8929	50300	0.2132
6.01563	3	52750	20570	11590	20590	93920	0.2408
6.03906	2	9877	4938	0	4938	44310	0.1582
6.04688	4	1526	0	0	1526	70870	0.0264
6.05469	2	3005	1502	0	1502	117600	0.01438
6.0625	3	31580	12320	5131	14130	47820	0.3585
6.07031	5	3453	0	0	3453	46540	0.09054
6.07813	3	10650	4155	0	6498	66460	0.1119
6.08594	2	3464	1732	0	1732	86640	0.02354
6.09375	3	2832	1105	0	1728	22570	0.122
6.10156	3	15640	6100	270.4	9270	24900	0.562
6.10938	2	8642	4321	0	4321	49770	0.1178
6.14063	3	5131	2001	0	3130	27290	0.1657
6.16406	2	6900	3450	0	3450	55070	0.08217
6.17188	3	7359	2870	0	4489	16690	0.542
6.17969	2	3183	1592	0	1592	110000	0.01641
6.19531	3	19080	7441	1319	10320	35980	0.3743
6.21094	3	3578	1395	0	2182	21140	0.1715
6.21875	3	3843	1499	0	2344	17590	0.2553
6.22656	3	2066	805.9	0	1260	17490	0.1389
6.23438	2	14190	7094	418.9	6675	77380	0.1038
6.25	3	13650	5325	0	8328	37680	0.2845
6.27344	2	7740	3870	0	3870	36200	0.1674
6.28906	3	3438	1341	0	2097	49100	0.05155
6.30469	1	4868	3408	0	1460	65170	0.02804
6.32813	3	53480	20860	11810	20810	60790	0.3973
6.34375	3	14770	5761	5.635	9006	32400	0.3754
6.35156	1	5968	4177	0	1790	35040	0.08151
6.35938	3	546.7	213.2	0	333.5	29840	0.01556
6.36719	3	6974	2720	0	4254	45030	0.1162
6.375	3	13070	5097	0	7972	16110	1.036
6.39844	3	4417	1722	0	2694	28970	0.1311
6.40625	3	1388	541.5	0	846.9	18690	0.08236
6.41406	3	3592	1401	0	2191	19630	0.1953
6.42188	1	3047	2133	0	914.1	75240	0.0147
6.4375	3	9023	3519	0	5504	13140	1.164
6.45313	3	1810	706	0	1104	23090	0.07521
6.46094	1	4312	3018	0	1293	60350	0.02737
6.46875	2	6439	3219	0	3219	59300	0.06965
6.49219	3	1177	459	0	718	30710	0.03219
6.50781	3	1202	468.9	0	733.3	18950	0.06958
6.51563	2	4854	2427	0	2427	46070	0.07356
6.53906	4	28450	0	0	28450	67060	0.527
6.54688	1	6561	4593	0	1968	60980	0.04109
6.55469	3	1739	678.4	0	1061	33610	0.0421
6.57031	3	4762	1857	0	2905	46360	0.07654
6.57813	1	2467	1727	0	740.2	98280	0.00868
6.59375	3	11080	4323	0	6761	24940	0.4091
6.61719	3	2920	1139	0	1781	40760	0.05506
6.63281	3	722.8	281.9	0	440.9	58590	0.00878
6.64844	3	2481	967.6	0	1513	40910	0.04657
6.65625	3	34170	13330	5923	14920	38270	0.4998
6.67969	3	19970	7787	1589	10590	37010	0.3703
6.6875	3	5155	2011	0	3145	25920	0.1796
6.70313	3	2466	961.8	0	1504	52060	0.03446
6.71094	3	15210	5933	140.3	9140	46830	0.2379
6.72656	2	2432	1216	0	1216	53010	0.03045
6.73438	3	3262	1272	0	1990	29140	0.09597
6.74219	3	6035	2354	0	3681	20470	0.3052
6.75	3	997.3	388.9	0	608.3	30100	0.02805
6.77344	4	70070	0	0	70070	79250	1.059
6.78906	1	2421	1695	0	726.3	69220	0.01294
6.79688	3	7742	3019	0	4722	37260	0.1637
6.80469	3	6268	2445	0	3824	53380	0.08503
6.8125	1	1762	1234	0	528.7	50380	0.01417
6.82031	3	1150	448.4	0	701.3	24080	0.04476
6.83594	3	5400	2106	0	3294	22790	0.2291
6.86719	3	7126	2779	0	4347	21580	0.33
6.875	1	1042	729.1	0	312.5	52230	0.00798
6.89844	3	2920	1139	0	1781	24640	0.1097
6.90625	3	1052	410.4	0	641.9	20470	0.05321
6.91406	3	5735	2237	0	3498	13960	0.6308
6.92188	2	8359	4179	0	4179	112600	0.04201
6.92969	2	1310	654.9	0	654.9	150800	0.00475
6.9375	2	26390	13190	2477	10720	96840	0.1279
6.94531	3	4128	1610	0	2518	35030	0.0946
6.95313	3	509.1	198.6	0	310.5	61830	0.00581
6.98438	3	3323	1296	0	2027	32940	0.08261
7	3	856.5	334.1	0	522.5	18390	0.05233
7.00781	2	10440	5218	43.56	5174	79180	0.07828
7.02344	3	8836	3446	0	5390	31860	0.2298
7.03125	3	10430	4067	0	6361	34110	0.2475
7.03906	3	3167	1235	0	1932	42790	0.05619
7.05469	4	78000	0	0	78000	74220	1.276
7.0625	2	2387	1194	0	1194	79090	0.01808
7.07031	3	953.4	371.8	0	581.5	15860	0.07802
7.07813	3	5039	1965	0	3074	19860	0.2685
7.08594	3	3587	1399	0	2188	19880	0.1908
7.09375	2	5053	2526	0	2526	66450	0.04733
7.10156	3	6167	2405	0	3762	59340	0.07386
7.11719	3	7024	2739	0	4285	33280	0.1722
7.125	3	2787	1087	0	1700	49760	0.04111
7.13281	3	5134	2002	0	3132	33920	0.1228
7.14844	3	5251	2048	0	3203	78220	0.04589
7.16406	1	7669	5369	0	2301	36390	0.09872
7.17969	1	30250	21170	322.2	8752	39520	0.331
7.1875	4	3823	0	0	3823	42470	0.1301
7.19531	3	8592	3351	0	5241	29810	0.2449
7.20313	2	3773	1886	0	1886	53940	0.04617
7.21875	3	3087	1204	0	1883	36480	0.06709
7.22656	1	23200	16240	0	6961	25990	0.5394
7.24219	3	5821	2270	0	3551	21400	0.2733
7.25	3	3275	1277	0	1998	13980	0.3587
7.25781	3	3303	1288	0	2015	12290	0.5189
7.27344	3	59920	23370	13780	22780	29150	1.098
7.28125	3	3644	1421	0	2223	90970	0.02692
7.28906	2	1479	739.4	0	739.4	61910	0.01514
7.29688	2	4873	2437	0	2437	97630	0.02882
7.30469	1	20270	14190	0	6081	67120	0.1125
7.35938	3	8323	3246	0	5077	14880	0.7842
7.36719	2	4459	2229	0	2229	54930	0.05326
7.375	3	5346	2085	0	3261	50970	0.07662
7.41406	2	187.1	93.53	0	93.53	60170	0.00198
7.42188	3	3999	1560	0	2439	12970	0.5346
7.4375	3	6341	2473	0	3868	57880	0.0782
7.44531	2	4693	2346	0	2346	75260	0.03773
7.46875	3	695.9	271.4	0	424.5	69310	0.00697
7.48438	3	1529	596.5	0	933	46030	0.0248
7.49219	1	8299	5809	0	2490	64530	0.04839
7.5	2	5652	2826	0	2826	146800	0.02113
7.50781	3	5196	2027	0	3170	58200	0.06366
7.53906	1	6968	4878	0	2090	58460	0.04606
7.54688	3	2467	962.3	0	1505	29320	0.07197
7.5625	5	30760	0	0	30760	43730	0.8708
7.58594	3	5371	2095	0	3276	6235	3276
7.60938	3	2788	1087	0	1701	40470	0.05305
7.625	2	20530	10270	1307	8960	86260	0.1224
7.64063	3	18960	7393	1282	10280	45360	0.2782
7.64844	3	1240	483.4	0	756.1	33540	0.03008
7.65625	4	1247	0	0	1247	62590	0.02519
7.66406	3	3652	1424	0	2228	39370	0.07196
7.67188	3	13630	5317	0	8317	38570	0.2757
7.67969	3	7305	2849	0	4456	31470	0.1932
7.6875	3	1533	598	0	935.3	32830	0.0383
7.69531	3	1845	719.7	0	1126	115500	0.01051
7.70313	3	11770	4591	0	7181	27720	0.3719
7.72656	3	6447	2514	0	3933	21300	0.305
7.75	2	4738	2369	0	2369	45230	0.07369
7.75781	3	3502	1366	0	2136	18720	0.2071
7.76563	3	15340	5981	177.7	9178	23100	0.6248
7.78906	3	20550	8015	1768	10770	28450	0.5372
7.79688	3	14610	5698	0	8912	25220	0.5303
7.80469	2	1574	787.2	0	787.2	60650	0.01655
7.8125	2	959	479.5	0	479.5	61970	0.0098
7.82031	3	10050	3918	0	6128	42300	0.1808
7.83594	1	2080	1456	0	624.1	99600	0.00721
7.84375	3	2126	829.1	0	1297	96500	0.01472
7.85156	3	25420	9915	3254	12250	96310	0.1394
7.86719	1	5952	4166	0	1785	71160	0.03074
7.875	3	2740	1068	0	1671	27970	0.08541
7.88281	3	15890	6197	346.5	9347	26070	0.5293
7.89844	2	4097	2048	0	2048	48890	0.0572
7.90625	3	11570	4510	0	7055	42250	0.2085
7.91406	3	2951	1151	0	1800	37050	0.06284
7.92188	3	2646	1032	0	1614	20940	0.1288
7.92969	2	1075	537.7	0	537.7	53780	0.01321
7.9375	3	22550	8793	2376	11380	28870	0.5561
7.95313	2	5099	2550	0	2550	55520	0.06007
7.96875	3	4031	1572	0	2459	56110	0.05154
7.97656	3	12350	4815	0	7532	28850	0.3685
7.98438	3	3669	1431	0	2238	11920	0.6373
7.99219	4	5117	0	0	5117	71670	0.08733
8	3	3970	1548	0	2422	27540	0.1266
8.03125	3	2412	940.7	0	1471	24890	0.08926
8.03906	3	9071	3538	0	5533	42730	0.1612
8.04688	2	5901	2950	0	2950	96600	0.03533
8.05469	3	15500	6046	228.2	9228	21850	0.6868
8.0625	3	309.2	120.6	0	188.6	21060	0.01491
8.07031	3	1200	468	0	732	54900	0.01574
8.07813	3	8792	3429	0	5363	27390	0.2825
8.09375	3	3062	1194	0	1868	30510	0.08452
8.11719	3	1137	443.5	0	693.7	37560	0.0238
8.125	2	6770	3385	0	3385	76000	0.0538
8.14063	3	5614	2189	0	3424	11540	1.092
8.14844	3	620.6	242	0	378.6	114100	0.00358
8.15625	3	16130	6291	420	9420	55640	0.1994
8.1875	3	9508	3708	0	5800	12510	1.416
8.20313	3	1046	408.1	0	638.4	47360	0.01639
8.21875	3	38730	15110	7314	16310	43450	0.4656
8.22656	3	11880	4632	0	7244	19030	0.682
8.23438	3	1439	561.3	0	877.9	45340	0.02377
8.24219	4	5938	0	0	5938	74700	0.09636
8.25	3	10310	4021	0	6289	75910	0.09317
8.25781	3	2405	938.1	0	1467	48110	0.03696
8.26563	3	3718	1450	0	2268	23100	0.1543
8.28906	3	2470	963.2	0	1507	48420	0.03766
8.3125	2	2633	1317	0	1317	51360	0.03439
8.32031	2	2159	1079	0	1079	93760	0.01338
8.32813	3	4856	1894	0	2962	43410	0.08462
8.33594	3	4780	1864	0	2916	16600	0.356
8.34375	3	1971	768.6	0	1202	42050	0.03574
8.35156	3	80770	31500	20140	29140	30040	1.347
8.38281	2	11670	5833	166.6	5666	45490	0.1749
8.40625	3	1517	591.7	0	925.5	48680	0.02298
8.41406	3	5230	2040	0	3190	30220	0.1463
8.42969	3	17800	6943	929.9	9930	35660	0.3643
8.4375	1	13650	9555	0	4095	71180	0.07048
8.44531	2	6423	3211	0	3211	53140	0.08017
8.45313	3	4676	1824	0	2853	18180	0.2918
8.46875	3	13650	5322	0	8324	41220	0.2537
8.48438	1	3179	2225	0	953.8	71310	0.01638
8.5	3	2199	857.6	0	1341	63270	0.02445
8.50781	2	3564	1782	0	1782	93360	0.0222
8.51563	3	10830	4224	0	6607	13330	1.343
8.52344	1	7058	4941	0	2118	82690	0.03042
8.53906	3	773.4	301.6	0	471.7	94170	0.0055
8.54688	3	2267	884.3	0	1383	68230	0.02312
8.5625	1	3011	2108	0	903.3	51050	0.02379
8.57031	3	2318	903.8	0	1414	17010	0.1644
8.57813	3	4757	1855	0	2902	40560	0.09026
8.58594	3	5987	2335	0	3652	32410	0.1522
8.60156	1	11530	8072	0	3459	61690	0.07116
8.60938	3	9830	3834	0	5997	59130	0.1182
8.61719	1	1158	810.8	0	347.5	90980	0.00446
8.63281	1	2459	1721	0	737.6	38240	0.02932
8.64063	3	11260	4390	0	6867	51700	0.1586
8.66406	3	21860	8527	2168	11170	29220	0.5366
8.67188	2	10830	5413	82.56	5330	52730	0.1344
8.6875	3	6379	2488	0	3891	20540	0.3208
8.72656	1	56520	39570	3383	13570	25860	1.062
8.73438	4	3226	0	0	3226	67030	0.05979
8.75781	1	5649	3955	0	1695	99090	0.0197
8.76563	3	5399	2105	0	3293	17450	0.3642
8.78125	2	2939	1470	0	1470	60610	0.03092
8.8125	3	4889	1907	0	2982	34470	0.1145
8.82031	3	45510	17750	9380	18380	64130	0.3299
8.82813	2	3570	1785	0	1785	53910	0.04371
8.84375	3	4032	1572	0	2459	35530	0.0907
8.88281	3	2113	824.2	0	1289	23230	0.08698
8.89063	3	40440	15770	7834	16830	15150	2.499
8.89844	3	8846	3450	0	5396	51820	0.1243
8.90625	3	4097	1598	0	2499	44510	0.06923
8.91406	3	2877	1122	0	1755	47770	0.04459
8.92188	3	3857	1504	0	2353	35510	0.0868
8.92969	3	25470	9935	3269	12270	39980	0.3886
8.94531	3	5056	1972	0	3084	18150	0.3165
8.95313	3	5946	2319	0	3627	32290	0.1519
8.96094	4	5945	0	0	5945	101700	0.06707
8.97656	3	6339	2472	0	3867	65520	0.06771
8.98438	2	6379	3190	0	3190	88000	0.04257
8.99219	3	1998	779.2	0	1219	87130	0.01548
9	3	29040	11330	4357	13360	12510	3.261
9.00781	2	9543	4771	0	4771	101400	0.05405
9.01563	3	2513	980.2	0	1533	47400	0.03932
9.02344	1	4648	3253	0	1394	54590	0.03359
9.03125	3	22360	8722	2321	11320	51990	0.2598
9.03906	3	5501	2145	0	3356	48030	0.08469
9.04688	3	3275	1277	0	1998	59350	0.03921
9.05469	2	18340	9171	951.3	8220	54720	0.1974
9.0625	3	21880	8532	2173	11170	34570	0.4271
9.07813	3	2656	1036	0	1620	24030	0.1037
9.08594	3	31060	12110	4974	13970	101800	0.1496
9.09375	4	4213	0	0	4213	50040	0.114
9.10938	1	17350	12150	0	5205	65260	0.09974
9.11719	3	2502	975.7	0	1526	34060	0.05951
9.125	3	17670	6890	888.7	9889	20150	0.8423
9.13281	3	28350	11060	4146	13150	31700	0.5643
9.14063	4	5741	0	0	5741	84840	0.08
9.16406	2	418.1	209	0	209	182800	0.00123
9.17188	3	1873	730.4	0	1142	45880	0.03049
9.17969	3	3654	1425	0	2229	55160	0.04768
9.1875	3	6370	2484	0	3885	116300	0.03602
9.19531	3	7558	2948	0	4610	23600	0.3035
9.20313	3	4402	1717	0	2685	24480	0.1671
9.21094	3	4324	1686	0	2638	31940	0.1121
9.23438	3	1635	637.6	0	997.3	16980	0.1163
9.25781	3	6965	2717	0	4249	15340	0.6127
9.26563	2	4773	2386	0	2386	33110	0.1191
9.27344	3	2599	1014	0	1585	26120	0.0895
9.28125	3	7486	2920	0	4566	29140	0.2203
9.28906	3	2004	781.4	0	1222	51070	0.02865
9.29688	3	2415	941.8	0	1473	34110	0.05733
9.30469	3	31380	12240	5070	14070	40050	0.4447
9.3125	3	11700	4564	0	7139	32620	0.2949
9.32031	3	1853	722.7	0	1130	130300	0.00927
9.35156	3	6555	2556	0	3999	24660	0.2461
9.35938	3	3838	1497	0	2341	40860	0.07215
9.36719	3	1950	760.6	0	1190	57580	0.02419
9.375	3	1657	646.1	0	1011	17790	0.1077
9.38281	1	4590	3213	0	1377	79940	0.02059
9.39063	3	15520	6053	233.4	9233	24540	0.5724
9.42188	2	4834	2417	0	2417	97360	0.02868
9.44531	3	2765	1078	0	1687	28980	0.082
9.46094	3	1716	669.1	0	1047	30750	0.04685
9.46875	2	2868	1434	0	1434	58570	0.03152
9.48438	3	3982	1553	0	2429	27120	0.1298
9.49219	2	42610	21310	5853	15450	112400	0.1555
9.51563	2	2366	1183	0	1183	51590	0.03072
9.52344	1	1380	965.9	0	414	63380	0.00823
9.53125	3	7018	2737	0	4281	30080	0.1975
9.53906	2	54080	27040	8720	18320	97100	0.2181
9.54688	3	2995	1168	0	1827	33780	0.07202
9.55469	2	9804	4902	0	4902	54150	0.1194
9.5625	1	2662	1863	0	798.5	82170	0.01156
9.57031	2	4967	2484	0	2484	37650	0.1011
9.58594	3	2377	927.1	0	1450	22480	0.1031
9.59375	3	37750	14720	7014	16010	30580	0.7222
9.60938	1	10600	7418	0	3179	112000	0.03214
9.625	3	3859	1505	0	2354	30130	0.1084
9.64063	3	1505	587.1	0	918.2	63800	0.01658
9.64844	3	19240	7504	1368	10370	116100	0.09624
9.66406	1	4501	3151	0	1350	88310	0.01795
9.67188	3	3551	1385	0	2166	13050	0.4664
9.67969	4	2659	0	0	2659	43520	0.08733
9.6875	2	57930	28960	9681	19280	62440	0.3907
9.69531	3	2819	1099	0	1719	47840	0.0436
9.71094	5	2135	0	0	2135	43390	0.06103
9.71875	2	2591	1296	0	1296	73020	0.02161
9.72656	2	4070	2035	0	2035	32250	0.1061
9.73438	3	2461	959.8	0	1501	18610	0.1472
9.75781	3	6062	2364	0	3698	23830	0.2398
9.76563	3	825.5	321.9	0	503.5	44060	0.01412
9.77344	3	2894	1129	0	1765	24630	0.1088
9.78906	2	14120	7058	411.6	6647	111000	0.06785
9.8125	3	9786	3816	0	5969	31550	0.258
9.82031	4	13830	0	0	13830	60680	0.2906
9.82813	3	2191	854.6	0	1337	34640	0.05095
9.83594	3	5700	2223	0	3477	80980	0.04792
9.84375	3	3912	1526	0	2386	68530	0.03969
9.85156	3	36830	14360	6732	15730	30140	0.7238
9.86719	2	3425	1713	0	1713	51820	0.0442
9.88281	3	3124	1218	0	1905	23380	0.1272
9.89063	3	4536	1769	0	2767	25070	0.1661
9.90625	3	1694	660.5	0	1033	31920	0.04394
9.91406	1	1051	735.6	0	315.3	137900	0.00252
9.92188	3	4360	1700	0	2660	38490	0.08841
9.94531	2	3866	1933	0	1933	62410	0.03918
9.95313	3	54740	21350	12200	21200	23080	1.445
9.99219	3	9024	3520	0	5505	16570	0.6748
10.0078	3	4272	1666	0	2606	58350	0.05217
10.0156	3	738	287.8	0	450.1	31600	0.01941
10.0391	2	10190	5093	18.58	5074	83700	0.07186
10.0625	1	37430	26200	1092	10140	26660	0.7465
10.0703	3	19650	7664	1493	10490	29840	0.4897
10.0781	3	2365	922.5	0	1443	38620	0.04775
10.0938	3	3358	1310	0	2048	68040	0.03435
10.1016	3	4415	1722	0	2693	24280	0.1697
10.1172	3	7613	2969	0	4644	34420	0.1785
10.125	2	3380	1690	0	1690	73710	0.02788
10.1328	3	5280	2059	0	3221	57640	0.06541
10.1406	1	4446	3112	0	1334	75160	0.02148
10.1484	3	1373	535.3	0	837.3	45370	0.02265
10.1563	3	6673	2603	0	4071	121100	0.03611
10.1641	3	5420	2114	0	3306	25010	0.1992
10.1719	5	10670	0	0	10670	13320	2.173
10.1953	2	10090	5045	9.018	5036	29420	0.3081
10.2109	3	7986	3114	0	4871	59590	0.09518
10.2188	1	18420	12890	0	5526	55650	0.1298
10.2266	2	599.2	299.6	0	299.6	68260	0.00543
10.2578	1	3108	2176	0	932.5	68600	0.0168
10.2891	3	12780	4983	0	7794	43590	0.2215
10.3125	3	898.6	350.5	0	548.1	30530	0.02478
10.3203	3	693.2	270.4	0	422.9	40390	0.01322
10.3281	3	542	211.4	0	330.6	56190	0.00692
10.3359	3	4701	1833	0	2868	19870	0.2502
10.3438	1	8334	5833	0	2500	109800	0.02585
10.3516	1	11540	8079	0	3462	65960	0.06548
10.375	3	2933	1144	0	1789	27520	0.09363
10.3828	3	3473	1354	0	2119	26570	0.1166
10.4141	2	1206	603.1	0	603.1	67410	0.0111
10.4297	3	6875	2681	0	4194	27190	0.2233
10.4375	3	2666	1040	0	1626	41730	0.0488
10.4453	2	5024	2512	0	2512	103600	0.02774
10.4609	3	18790	7329	1232	10230	49290	0.2503
10.4688	3	24050	9378	2834	11830	21930	0.8751
10.4844	3	2684	1047	0	1637	38120	0.05509
10.5078	3	17740	6918	910.5	9910	85620	0.1284
10.5156	3	1946	758.8	0	1187	25820	0.06815
10.5313	3	1806	704.3	0	1102	46360	0.02903
10.5391	2	1698	849.1	0	849	75260	0.01365
10.5469	3	3603	1405	0	2198	115900	0.02045
10.5547	1	26240	18370	0	7871	86590	0.1071
10.5625	3	964.1	376	0	588.1	37420	0.02027
10.5703	1	8859	6202	0	2658	78380	0.0407
10.5781	2	312.7	156.4	0	156.4	26110	0.012
10.5938	3	6150	2399	0	3752	30220	0.172
10.6016	3	11240	4383	0	6856	29550	0.3243
10.6094	2	61830	30920	10660	20260	61450	0.4188
10.6172	3	1100	429.1	0	671.1	33670	0.02656
10.625	3	16310	6360	473.8	9474	38190	0.3181
10.6406	2	1281	640.4	0	640.4	36260	0.02763
10.6484	3	21720	8470	2124	11120	52270	0.2536
10.6719	3	5295	2065	0	3230	24690	0.1984
10.6953	3	48990	19110	10440	19440	39700	0.6213
10.7188	2	12760	6378	275.6	6102	50080	0.1649
10.7344	4	3043	0	0	3043	49730	0.08303
10.75	3	5284	2061	0	3223	48370	0.08065
10.7734	3	6719	2621	0	4099	23710	0.2679
10.7969	1	1284	898.9	0	385.2	57300	0.00871
10.8047	3	1380	538.1	0	841.6	47620	0.02146
10.8125	1	3976	2783	0	1193	49850	0.03244
10.8281	3	12020	4687	0	7331	23370	0.4901
10.8438	3	9359	3650	0	5709	116600	0.05279
10.8828	2	8921	4460	0	4460	78570	0.0681
10.8906	3	7593	2961	0	4632	13480	0.9141
10.9219	2	913.5	456.8	0	456.8	51140	0.012
10.9531	1	17540	12280	0	5263	80640	0.0779
10.9766	3	10250	3999	0	6254	13040	1.35
11	3	15840	6179	332.3	9332	20840	0.7508
11.0156	3	4781	1865	0	2916	29030	0.1414
11.0234	2	2132	1066	0	1066	96480	0.01278
11.0469	3	6291	2453	0	3837	87690	0.0484
11.0625	3	6582	2567	0	4015	16100	0.5221
11.0703	3	5209	2031	0	3177	28830	0.1556
11.0781	2	13080	6538	307.7	6231	107900	0.06574
11.0859	3	7551	2945	0	4606	39880	0.1463
11.1016	3	2495	973.2	0	1522	17960	0.1594
11.1094	3	2071	807.8	0	1263	26390	0.07027
11.1172	1	3356	2349	0	1007	50580	0.02684
11.125	3	503.7	196.4	0	307.3	24280	0.01936
11.1328	1	4301	3011	0	1290	58320	0.02852
11.1563	3	4361	1701	0	2660	10870	1.079
11.1641	3	1995	778.1	0	1217	108000	0.01222
11.1953	2	7122	3561	0	3561	51890	0.09175
11.2031	3	9660	3767	0	5892	37000	0.2061
11.2109	3	5537	2159	0	3377	25270	0.2004
11.2188	2	18070	9034	910.3	8124	57030	0.1848
11.2266	4	1658	0	0	1658	53820	0.04068
11.2344	3	1632	636.5	0	995.5	38710	0.03285
11.2422	1	12550	8786	0	3765	67290	0.06946
11.2656	2	8691	4345	0	4345	69500	0.07702
11.2734	3	3179	1240	0	1939	31860	0.08269
11.2813	3	6907	2694	0	4213	39990	0.1334
11.2891	3	6418	2503	0	3915	30260	0.1792
11.3047	3	2059	802.9	0	1256	12590	0.3003
11.3125	3	1567	611.2	0	955.9	58580	0.01905
11.3438	3	21810	8506	2152	11150	20700	0.9073
11.3516	1	3069	2149	0	920.8	59180	0.01997
11.3672	1	2130	1491	0	638.8	83710	0.00904
11.3828	4	5092	0	0	5092	60700	0.1069
11.3906	3	11290	4405	0	6889	23070	0.4698
11.4219	3	6945	2708	0	4236	28160	0.2145
11.4375	3	10490	4090	0	6398	47110	0.1653
11.4531	1	8522	5966	0	2557	65680	0.0486
11.4609	3	3552	1385	0	2166	33570	0.0861
11.4766	3	5571	2173	0	3398	21790	0.2539
11.4922	3	15640	6100	270.9	9271	26720	0.5063
11.5078	2	8678	4339	0	4339	66960	0.08053
11.5234	1	15480	10840	0	4645	51500	0.1209
11.5313	2	4218	2109	0	2109	132900	0.0176
11.5391	3	17820	6951	936	9936	19400	0.9039
11.5469	1	2805	1963	0	841.5	60320	0.01781
11.5547	3	17810	6947	932.9	9933	32110	0.4191
11.5625	3	3411	1330	0	2081	75160	0.03118
11.5703	1	19800	13860	0	5939	86730	0.08065
11.5781	3	7161	2793	0	4368	27630	0.2272
11.5859	4	4823	0	0	4823	35870	0.2117
11.5938	3	32160	12540	5308	14310	33080	0.5801
11.6016	3	4318	1684	0	2634	34450	0.1011
11.6094	1	9984	6989	0	2995	70960	0.05175
11.6172	3	3887	1516	0	2371	15000	0.3597
11.625	3	941.9	367.4	0	574.6	101500	0.00617
11.6406	5	2730	0	0	2730	28500	0.1359
11.6484	2	443.1	221.5	0	221.5	55210	0.00525
11.6953	3	28220	11010	4107	13110	35970	0.4756
11.7109	3	2009	783.5	0	1225	30640	0.05512
11.7188	3	4040	1575	0	2464	49670	0.05973
11.7266	3	15380	5997	189.9	9190	35860	0.3348
11.7422	3	4338	1692	0	2646	23440	0.176
11.75	3	6194	2416	0	3779	11550	1.204
11.7734	1	1910	1337	0	573	37570	0.0234
11.7891	3	5115	1995	0	3120	79900	0.04365
11.7969	2	43230	21620	6008	15610	57650	0.3502
11.8047	2	3934	1967	0	1967	82200	0.02846
11.8203	1	1379	965.1	0	413.6	79690	0.00621
11.8359	3	13350	5208	0	8146	26880	0.4411
11.8516	3	1316	513.3	0	802.8	32270	0.03364
11.8672	1	7600	5320	0	2280	56260	0.0528
11.8984	3	1551	605	0	946.3	54780	0.02041
11.9297	3	3578	1395	0	2183	33160	0.08817
11.9375	3	2814	1097	0	1716	36890	0.06027
11.9531	2	5780	2890	0	2890	70820	0.05005
11.9609	3	2307	899.9	0	1408	44330	0.03918
11.9688	1	5925	4148	0	1778	62770	0.03577
11.9766	3	22290	8695	2300	11300	27340	0.597
12	1	32250	22570	502.3	9172	79850	0.1374
12.0078	4	12740	0	0	12740	53220	0.3174
12.0313	1	3828	2679	0	1148	72810	0.01922
12.0469	3	7304	2849	0	4455	21020	0.3533
12.0625	1	13920	9744	0	4176	107200	0.04437
12.0781	2	3955	1977	0	1977	67430	0.03638
12.0859	3	6624	2583	0	4041	101500	0.04342
12.0938	3	6917	2698	0	4219	32420	0.1757
12.1016	3	7793	3039	0	4754	25510	0.2781
12.1172	3	24500	9554	2971	11970	24310	0.7531
12.125	5	16240	0	0	16240	23970	1.044
12.1328	4	3279	0	0	3279	53760	0.08061
12.1406	3	1742	679.6	0	1063	29500	0.0504
12.1484	2	14620	7310	462	6848	103400	0.07578
12.1563	2	1909	954.5	0	954.5	118500	0.00905
12.1641	2	29860	14930	3173	11760	75410	0.1887
12.1719	2	7179	3590	0	3590	55930	0.08376
12.1875	3	6028	2351	0	3677	50260	0.08786
12.2031	3	8463	3300	0	5162	56840	0.1066
12.2109	3	15880	6195	344.8	9345	37450	0.3218
12.2266	3	16500	6434	531.4	9531	54430	0.2071
12.2344	2	3876	1938	0	1938	101100	0.02202
12.2422	1	14090	9861	0	4226	78680	0.06442
12.2578	3	2600	1014	0	1586	64780	0.02814
12.2656	3	8722	3402	0	5320	15600	0.7402
12.2734	3	3166	1235	0	1931	22950	0.1328
12.2891	1	9300	6510	0	2790	72390	0.04704
12.2969	3	7486	2920	0	4566	24320	0.2869
12.3047	2	4216	2108	0	2108	93070	0.02635
12.3125	3	11810	4604	0	7202	41250	0.2193
12.3359	3	4921	1919	0	3002	49190	0.0736
12.3438	3	52150	20340	11410	20410	40950	0.6271
12.3516	3	5192	2025	0	3167	51350	0.07374
12.3594	4	13780	0	0	13780	61260	0.286
12.3672	3	1405	547.8	0	856.9	72820	0.0133
12.375	1	11550	8085	0	3465	40630	0.1258
12.3828	3	10030	3910	0	6115	15170	0.9041
12.3906	3	10590	4131	0	6461	15470	0.9145
12.4063	1	2468	1727	0	740.3	43360	0.02445
12.4219	3	6381	2489	0	3893	14140	0.6791
12.4297	3	4082	1592	0	2490	44950	0.06815
12.4375	3	1421	554.1	0	866.7	15910	0.1156
12.4453	3	3852	1502	0	2349	20750	0.1903
12.4531	3	6412	2501	0	3912	23840	0.2535
12.4609	2	6781	3391	0	3391	63820	0.06682
12.4688	3	1677	654	0	1023	61280	0.01935
12.4766	1	4926	3448	0	1478	36100	0.0642
12.4844	3	5552	2165	0	3387	29160	0.1632
12.4922	3	5444	2123	0	3321	86940	0.04229
12.5078	3	15140	5904	116.9	9117	21940	0.6738
12.5156	3	1798	701.3	0	1097	17290	0.1235
12.5234	3	5546	2163	0	3383	33150	0.1367
12.5313	4	15310	0	0	15310	68400	0.2767
12.5547	1	884.7	619.3	0	265.4	73860	0.00436
12.6328	2	8590	4295	0	4295	69770	0.07576
12.6406	3	7016	2736	0	4280	30470	0.194
12.6563	2	17670	8837	851	7986	41940	0.2767
12.6641	4	1729	0	0	1729	70940	0.02988
12.6719	3	2385	930.2	0	1455	56840	0.03004
12.6875	3	8935	3485	0	5450	57300	0.1115
12.6953	1	5869	4108	0	1761	58220	0.039
12.7109	1	941.1	658.8	0	282.3	49520	0.00774
12.7266	3	473.7	184.7	0	289	57020	0.00594
12.7422	2	13890	6947	389.4	6558	73640	0.1083
12.75	1	1886	1320	0	565.8	70780	0.0098
12.7656	3	1211	472.4	0	738.8	23040	0.05051
12.7734	3	5367	2093	0	3274	53000	0.07341
12.8047	3	22600	8815	2394	11390	23050	0.7782
12.8125	3	1876	731.6	0	1144	34870	0.04325
12.8203	2	2191	1095	0	1095	36240	0.0473
12.8281	3	4271	1666	0	2605	40860	0.08029
12.8359	5	1427	0	0	1427	21730	0.1071
12.8438	3	4632	1806	0	2826	68210	0.04725
12.8594	4	14700	0	0	14700	36440	0.6292
12.8984	3	5278	2058	0	3220	118200	0.02932
12.9063	3	2377	927	0	1450	38320	0.04848
12.9141	3	15050	5869	89.54	9090	17390	1.012
12.9297	3	9239	3603	0	5636	83750	0.07481
12.9531	3	5452	2126	0	3326	37420	0.1146
12.9609	4	9209	0	0	9209	31810	0.4916
12.9688	3	12250	4776	0	7471	51160	0.1747
12.9844	3	2250	877.5	0	1373	56610	0.02848
12.9922	2	2770	1385	0	1385	95870	0.01673
13	3	12300	4799	0	7506	34260	0.2903
13.0078	3	11640	4540	0	7101	36550	0.2523
13.0156	3	15000	5848	73.81	9074	43680	0.2573
13.0547	2	6041	3021	0	3021	72670	0.05069
13.0625	3	753.3	293.8	0	459.5	17160	0.0525
13.0781	3	264.7	103.2	0	161.5	30890	0.00718
13.1016	2	9826	4913	0	4913	46160	0.1485
13.1094	3	18970	7398	1285	10290	36830	0.3619
13.1328	3	1352	527.2	0	824.6	35710	0.0302
13.1406	3	32070	12510	5280	14280	25070	0.8569
13.1484	3	5002	1951	0	3051	15250	0.4459
13.1563	3	2029	791.3	0	1238	29130	0.05973
13.1641	3	1230	479.6	0	750.1	23240	0.05059
13.2188	3	2548	993.7	0	1554	23980	0.09979
13.2266	3	9055	3531	0	5524	41720	0.1658
13.2422	1	4301	3011	0	1290	65290	0.02471
13.2578	3	5167	2015	0	3152	54820	0.06791
13.2813	5	5195	0	0	5195	15110	0.7749
13.2891	2	13150	6576	315.3	6261	45450	0.1934
13.3203	5	11160	0	0	11160	22160	0.812
13.3281	3	21510	8389	2061	11060	33960	0.4329
13.3359	3	3191	1245	0	1947	33190	0.07855
13.3438	4	7522	0	0	7522	51580	0.1954
13.3672	4	10920	0	0	10920	58400	0.2411
13.3828	3	2189	853.6	0	1335	62830	0.02453
13.3984	4	2689	0	0	2689	64500	0.05229
13.4141	3	17190	6705	743.8	9744	33990	0.3809
13.4219	1	4677	3274	0	1403	103200	0.01556
13.4375	4	1295	0	0	1295	88350	0.0172
13.4609	3	6413	2501	0	3912	117000	0.03603
13.4844	1	5604	3923	0	1681	101700	0.01897
13.4922	3	4945	1928	0	3016	31500	0.1306
13.5	2	21700	10850	1539	9309	53660	0.2294
13.5078	3	12290	4795	0	7500	66950	0.1281
13.5156	2	1957	978.4	0	978.4	38290	0.03881
13.5313	3	16810	6555	626.5	9627	11720	2.904
13.5391	1	37380	26170	1086	10130	42350	0.346
13.5469	4	585.2	0	0	585.2	33030	0.02934
13.5547	4	15920	0	0	15920	73120	0.2652
13.5703	1	4327	3029	0	1298	119900	0.01216
13.5859	3	2061	803.8	0	1257	17640	0.1363
13.5938	3	9148	3568	0	5580	24560	0.3456
13.6016	3	14350	5598	0	8756	57300	0.1791
13.6094	2	11960	5982	196.4	5786	79170	0.08754
13.625	3	19450	7584	1431	10430	22120	0.7605
13.6406	2	11650	5823	164.6	5658	77220	0.08822
13.6484	3	40990	15980	8001	17000	32150	0.7161
13.6563	3	1380	538.1	0	841.6	63590	0.01525
13.6797	1	20130	14090	0	6039	35960	0.264
13.6875	1	2102	1471	0	630.5	68960	0.01128
13.6953	3	3395	1324	0	2071	18900	0.1974
13.7109	2	5249	2625	0	2625	36040	0.1143
13.7266	3	13270	5175	0	8094	30130	0.3726
13.7422	3	331.2	129.2	0	202	32390	0.00842
13.75	5	10860	0	0	10860	56350	0.2265
13.7578	3	1143	445.8	0	697.3	53440	0.01548
13.7656	3	2196	856.4	0	1339	23770	0.08721
13.7969	3	2783	1086	0	1698	39810	0.05408
13.8203	3	9497	3704	0	5793	19860	0.5057
13.8281	1	12290	8602	0	3687	42630	0.1248
13.8438	3	5888	2296	0	3592	28000	0.1834
13.8516	3	17060	6652	702	9702	57560	0.1974
13.8594	2	551	275.5	0	275.5	38950	0.01065
13.875	3	2788	1087	0	1701	37930	0.05761
13.8828	3	10680	4167	0	6517	50360	0.1553
13.8906	3	7976	3110	0	4865	43710	0.1378
13.9063	3	32450	12650	5396	14400	47960	0.364
13.9219	3	1055	411.3	0	643.3	21870	0.04778
13.9375	3	1810	705.7	0	1104	47850	0.02799
13.9531	3	7122	2778	0	4344	51290	0.1013
13.9609	3	1938	756	0	1182	33820	0.04654
13.9688	3	5779	2254	0	3525	34550	0.1349
13.9766	3	4151	1619	0	2532	20790	0.2045
13.9844	3	11390	4441	0	6946	16700	0.8374
14	3	22290	8694	2299	11300	29910	0.5254
14.0078	3	3354	1308	0	2046	47130	0.05284
14.0156	3	6944	2708	0	4236	24970	0.2557
14.0547	3	4695	1831	0	2864	68820	0.0474
14.0703	4	3743	0	0	3743	119600	0.03515
14.0781	3	35170	13710	6226	15230	13090	3.25
14.0859	3	1959	764	0	1195	62780	0.02198
14.1016	3	12000	4681	0	7321	23280	0.4923
14.1094	3	3457	1348	0	2109	20670	0.1721
14.125	3	3669	1431	0	2238	60010	0.04337
14.1328	2	10210	5104	20.77	5083	73000	0.08483
14.1484	2	28820	14410	2963	11440	63260	0.2281
14.1641	3	2945	1148	0	1796	28570	0.08912
14.1797	3	5998	2339	0	3659	11340	1.247
14.1875	3	5141	2005	0	3136	29230	0.1506
14.2031	3	2871	1120	0	1751	63190	0.03198
14.2109	1	7178	5025	0	2153	89170	0.0283
14.2188	3	719	280.4	0	438.6	15540	0.06147
14.2266	3	1772	691.1	0	1081	27770	0.05583
14.25	3	3578	1396	0	2183	21750	0.1637
14.2656	3	2024	789.4	0	1235	27840	0.06355
14.2734	3	7963	3106	0	4857	16300	0.6157
14.2891	3	3184	1242	0	1942	42430	0.0571
14.2969	1	1175	822.6	0	352.5	38230	0.01402
14.3047	3	6838	2667	0	4171	55220	0.08912
14.3125	1	1997	1398	0	599.2	47990	0.01716
14.3203	3	956.8	373.1	0	583.6	24630	0.03598
14.3359	3	6951	2711	0	4240	55760	0.08955
14.3438	3	1956	762.7	0	1193	24470	0.0743
14.3516	3	2415	941.9	0	1473	16840	0.1747
14.3594	2	8300	4150	0	4150	89400	0.05438
14.3672	2	4042	2021	0	2021	57390	0.04561
14.3828	3	2582	1007	0	1575	30700	0.07066
14.3906	3	27940	10900	4021	13020	13370	2.627
14.4141	3	739.6	288.4	0	451.1	41430	0.01366
14.4297	3	4257	1660	0	2597	33910	0.1018
14.4375	2	5947	2973	0	2973	50720	0.07899
14.4453	3	3711	1447	0	2264	12810	0.5139
14.4531	2	7431	3716	0	3716	41650	0.1301
14.4688	3	2640	1030	0	1610	34480	0.06176
14.4766	2	5688	2844	0	2844	59850	0.06081
14.4844	2	3620	1810	0	1810	59940	0.03862
14.4922	2	6948	3474	0	3474	77870	0.05362
14.5234	3	5727	2234	0	3494	37620	0.1196
14.5313	3	2426	946.2	0	1480	29930	0.06877
14.5391	3	11070	4319	0	6755	14580	1.095
14.5469	3	5369	2094	0	3275	17960	0.3428
14.5859	3	4352	1697	0	2655	37450	0.09141
14.5938	3	4331	1689	0	2642	15390	0.3788
14.6016	3	12090	4715	0	7374	28660	0.3642
14.6094	3	1029	401.3	0	627.7	48210	0.01577
14.6172	2	12420	6210	242	5968	65900	0.113
14.625	3	1523	594	0	929	28100	0.04718
14.6328	3	4170	1626	0	2544	41900	0.07595
14.6406	2	2601	1300	0	1300	86970	0.0176
14.6563	2	959.2	479.6	0	479.6	113000	0.00479
14.6641	2	3779	1889	0	1889	134700	0.01553
14.6719	3	12800	4993	0	7810	14700	1.241
14.6797	3	1120	436.8	0	683.2	27200	0.03635
14.6875	3	3479	1357	0	2122	24870	0.1289
14.7031	3	1414	551.5	0	862.6	27370	0.0455
14.7344	3	4987	1945	0	3042	12370	0.7672
14.75	3	6637	2588	0	4048	16340	0.5103
14.7734	3	15090	5886	103.5	9104	67040	0.1553
14.7969	1	987.1	691	0	296.1	40910	0.01064
14.8047	3	2870	1119	0	1751	44320	0.04875
14.8281	2	8498	4249	0	4249	88520	0.05632
14.8359	3	4326	1687	0	2639	52120	0.06037
14.8594	1	21120	14790	0	6337	65370	0.1212
14.8906	3	15500	6046	228.5	9228	19750	0.8141
14.8984	3	1834	715.1	0	1118	25330	0.06612
14.9063	2	3496	1748	0	1748	50610	0.04656
14.9141	3	4599	1794	0	2805	35040	0.1053
14.9297	3	8861	3456	0	5405	45100	0.1473
14.9375	2	1509	754.7	0	754.7	78860	0.01147
14.9453	3	1531	597	0	933.7	56360	0.01947
14.9688	3	7843	3059	0	4784	45950	0.1274
14.9844	3	1223	477	0	746.1	14490	0.1227
14.9922	3	3494	1363	0	2131	16700	0.257
15	2	5457	2728	0	2728	52880	0.06855
15.0156	3	7543	2942	0	4601	44090	0.129
15.0234	3	2868	1118	0	1749	38850	0.05747
15.0313	3	8633	3367	0	5266	58310	0.1055
15.0391	3	15490	6042	225.2	9225	12020	2.558
15.0703	3	53880	21010	11930	20930	50500	0.4974
15.0781	3	4614	1800	0	2815	55440	0.05984
15.1094	3	4817	1879	0	2938	79040	0.0416
15.1172	1	1448	1014	0	434.5	94780	0.00531
15.125	3	321	125.2	0	195.8	48040	0.00494
15.1406	3	3222	1256	0	1965	45960	0.05233
15.1563	3	4543	1772	0	2771	20300	0.233
15.1641	3	6154	2400	0	3754	14890	0.5792
15.1719	3	12010	4684	0	7326	12310	1.88
15.1953	1	23190	16230	0	6956	31590	0.3758
15.2422	3	2510	979	0	1531	33020	0.06222
15.2578	3	584.2	227.9	0	356.4	36240	0.0128
15.2656	3	4248	1657	0	2591	66530	0.04458
15.2734	2	3318	1659	0	1659	91230	0.02123
15.2813	3	3126	1219	0	1907	29530	0.09025
15.2969	3	41020	16000	8010	17010	45450	0.4592
15.3047	3	9268	3614	0	5653	37660	0.1933
15.3281	4	6578	0	0	6578	54740	0.1579
15.3438	1	1911	1338	0	573.3	73760	0.00944
15.3516	2	10260	5130	25.98	5104	93300	0.06362
15.3594	2	4176	2088	0	2088	36490	0.0892
15.375	3	4075	1589	0	2486	64420	0.04438
15.3906	3	6405	2498	0	3907	79590	0.05489
15.3984	3	1560	608.3	0	951.5	21240	0.07414
15.4063	3	9148	3568	0	5580	27010	0.3
15.4453	3	3210	1252	0	1958	25430	0.115
15.4766	1	7810	5467	0	2343	56120	0.05444
15.4844	3	1632	636.4	0	995.4	10160	0.5671
15.5	3	1479	576.9	0	902.4	28500	0.04491
15.5078	3	6403	2497	0	3906	24370	0.2447
15.5156	2	2171	1086	0	1086	47390	0.03164
15.5234	3	4042	1576	0	2465	22690	0.1726
15.5391	1	8078	5654	0	2423	57050	0.05511
15.5469	3	4332	1689	0	2642	15580	0.3686
15.5625	3	3544	1382	0	2162	36870	0.07596
15.5703	2	1373	686.7	0	686.7	86450	0.00935
15.5781	3	3005	1172	0	1833	9542	1.618
15.5859	1	8154	5708	0	2446	74670	0.03972
15.6172	3	1707	665.6	0	1041	41620	0.03135
15.625	2	1591	795.5	0	795.5	114000	0.00788
15.6328	3	15340	5983	179	9179	30630	0.4131
15.6406	3	4388	1711	0	2676	35000	0.1006
15.6563	3	2792	1089	0	1703	30180	0.07822
15.6641	2	29610	14800	3122	11680	65940	0.221
15.6719	2	519.6	259.8	0	259.8	155300	0.00182
15.6875	2	13850	6927	385.5	6542	66250	0.123
15.6953	3	4741	1849	0	2892	29510	0.1371
15.7266	3	2575	1004	0	1571	64510	0.028
15.7344	2	2484	1242	0	1242	58890	0.0271
15.7422	1	1472	1030	0	441.5	92790	0.00553
15.7969	2	6029	3014	0	3014	51800	0.07786
15.8047	3	1081	421.5	0	659.3	87710	0.00831
15.8125	3	4279	1669	0	2610	42330	0.07694
15.8203	2	2163	1082	0	1082	157000	0.00751
15.8281	3	9123	3558	0	5565	34420	0.2139
15.8359	5	808.3	0	0	808.3	32420	0.03366
15.8438	1	3269	2288	0	980.8	50080	0.02651
15.8516	1	8328	5829	0	2498	83640	0.03541
15.8594	3	1522	593.5	0	928.3	11820	0.272
15.8672	5	8232	0	0	8232	66330	0.1421
15.875	3	5755	2245	0	3511	57130	0.07206
15.8828	3	12160	4744	0	7421	31130	0.3266
15.8906	3	23310	9092	2611	11610	15610	1.612
15.9063	2	16930	8467	740	7727	44260	0.2478
15.9141	3	5412	2110	0	3301	26700	0.1805
15.9219	1	2922	2045	0	876.5	112900	0.00878
15.9453	2	5130	2565	0	2565	37170	0.1065
15.9609	3	4143	1616	0	2527	19990	0.2182
15.9766	3	1033	403	0	630.3	42880	0.01828
15.9844	3	5728	2234	0	3494	36780	0.1232
16	3	5885	2295	0	3590	73590	0.05507
16.0156	1	13580	9503	0	4073	82970	0.05828
16.0391	3	1876	731.6	0	1144	31000	0.05066
16.0469	2	2223	1111	0	1111	34150	0.05274
16.0625	2	9003	4502	0	4502	51390	0.1175
16.0703	5	15330	0	0	15330	24440	0.9561
16.0781	3	7139	2784	0	4355	33070	0.1766
16.0859	2	1208	603.8	0	603.8	124400	0.00542
16.0938	3	2016	786.4	0	1230	63750	0.02222
16.1016	3	3322	1296	0	2027	65520	0.03549
16.1094	3	4130	1611	0	2519	28100	0.1279
16.1328	3	2799	1092	0	1708	19160	0.1588
16.1484	3	6837	2666	0	4170	50850	0.09826
16.1719	2	9623	4812	0	4812	67490	0.08844
16.1797	3	2785	1086	0	1699	64010	0.03055
16.1953	3	2466	961.7	0	1504	42870	0.04365
16.2031	1	5362	3753	0	1608	77420	0.025
16.2188	3	6295	2455	0	3840	41800	0.115
16.2422	3	6625	2584	0	4042	44940	0.1106
16.2656	3	9806	3824	0	5981	20410	0.4983
16.2734	3	4614	1800	0	2815	23720	0.1839
16.2813	3	5476	2136	0	3340	20980	0.2657
16.3047	2	3977	1989	0	1989	109300	0.02066
16.3203	3	1296	505.4	0	790.5	23070	0.05391
16.3281	3	4792	1869	0	2923	55970	0.06146
16.3516	3	5779	2254	0	3525	30410	0.1602
16.375	1	3040	2128	0	911.9	46040	0.02767
16.3984	3	14140	5516	0	8628	32450	0.3589
16.4063	3	1862	726.1	0	1136	17990	0.1185
16.4141	2	4036	2018	0	2018	62470	0.04086
16.4219	3	4731	1845	0	2886	49670	0.06994
16.4375	2	10200	5099	19.85	5079	61300	0.1053
16.4453	2	1442	721.1	0	721.1	58440	0.0159
16.4531	2	20450	10220	1290	8934	44800	0.2816
16.4609	3	3819	1490	0	2330	30250	0.1067
16.4766	2	19000	9498	1049	8448	76720	0.1327
16.4844	3	3959	1544	0	2415	12230	0.6321
16.5	1	6878	4815	0	2064	60860	0.04319
16.5156	3	3547	1383	0	2164	19250	0.1995
16.5234	3	6872	2680	0	4192	56090	0.08791
16.5313	3	6872	2680	0	4192	46210	0.1109
16.5625	3	1177	458.9	0	717.7	30220	0.03291
16.5781	3	5666	2210	0	3456	27790	0.1784
16.6016	2	3535	1768	0	1768	36900	0.07422
16.6172	3	2750	1073	0	1678	34540	0.06419
16.625	3	3550	1385	0	2166	17000	0.252
16.6406	4	3208	0	0	3208	96000	0.03869
16.6484	2	517.8	258.9	0	258.9	40700	0.00937
16.6563	3	5723	2232	0	3491	32530	0.1447
16.6641	3	2324	906.5	0	1418	55360	0.0302
16.6953	3	9374	3656	0	5718	39890	0.1817
16.7109	3	3194	1245	0	1948	48070	0.04912
16.7188	3	949.1	370.1	0	578.9	62780	0.01065
16.7344	4	4106	0	0	4106	108600	0.04296
16.7578	3	16460	6421	521.6	9522	21320	0.7377
16.7656	3	8629	3365	0	5264	28640	0.2602
16.7813	3	2602	1015	0	1587	31320	0.06928
16.7891	3	5591	2181	0	3411	26100	0.1928
16.7969	3	8819	3440	0	5380	15480	0.7609
16.8125	3	15180	5922	131.2	9131	25850	0.5235
16.8203	3	4430	1728	0	2702	86430	0.03464
16.8359	2	16520	8262	678.5	7583	47420	0.2208
16.8594	3	14330	5590	0	8743	27960	0.4471
16.8672	3	794.8	310	0	484.8	13790	0.09005
16.875	3	11660	4548	0	7113	21960	0.525
16.8828	3	993.2	387.4	0	605.9	42030	0.01802
16.8906	3	3511	1369	0	2142	18810	0.206
16.9063	3	2533	988	0	1545	84050	0.02043
16.9375	2	7369	3684	0	3684	40950	0.1322
16.9453	3	8492	3312	0	5180	24170	0.3288
16.9531	3	7502	2926	0	4576	40030	0.1447
16.9688	1	7331	5131	0	2199	74690	0.0357
16.9766	2	12550	6275	255	6020	71490	0.1031
16.9844	3	10380	4048	0	6332	18220	0.6454
16.9922	3	976.4	380.8	0	595.6	48680	0.01479
17	3	4187	1633	0	2554	18920	0.243
17.0234	3	5254	2049	0	3205	11670	0.9837
17.0391	3	6904	2693	0	4212	20370	0.3523
17.0469	3	1918	748	0	1170	40040	0.03699
17.0625	3	17500	6825	837.1	9837	52710	0.2221
17.0703	3	3784	1476	0	2308	43360	0.06604
17.0781	4	3019	0	0	3019	46270	0.09096
17.0859	2	2560	1280	0	1280	49490	0.03515
17.0938	1	14470	10130	0	4340	114600	0.04277
17.1016	3	7048	2749	0	4299	32830	0.1761
17.1172	3	2735	1067	0	1668	20760	0.1351
17.125	2	5924	2962	0	2962	67700	0.05423
17.1406	3	5894	2299	0	3596	33240	0.1448
17.1563	3	3682	1436	0	2246	54940	0.04826
17.1641	3	7958	3104	0	4855	34240	0.188
17.1719	3	11560	4509	0	7053	36950	0.2472
17.1797	2	8095	4048	0	4048	107500	0.04286
17.1953	2	5570	2785	0	2785	44130	0.08968
17.2031	2	4529	2265	0	2265	100600	0.02587
17.2109	3	10180	3970	0	6209	81010	0.08551
17.2422	4	23380	0	0	23380	51930	0.6018
17.2578	3	13790	5379	0	8413	38070	0.2836
17.2656	3	6868	2679	0	4190	16870	0.4952
17.2734	3	2706	1055	0	1651	24640	0.1017
17.2813	3	587.1	229	0	358.1	31020	0.01584
17.2891	3	1616	630.4	0	986	28620	0.04878
17.3047	2	1918	959.1	0	959	73020	0.016
17.3281	3	7692	3000	0	4692	35880	0.1708
17.3359	3	2203	859.1	0	1344	26430	0.07457
17.3516	3	8422	3285	0	5138	79950	0.07181
17.3594	3	7950	3100	0	4849	12050	1.332
17.375	3	3782	1475	0	2307	16160	0.2977
17.3828	3	5504	2147	0	3357	32130	0.1415
17.3906	3	3354	1308	0	2046	19340	0.1873
17.4063	2	1757	878.3	0	878.3	76340	0.01388
17.4141	2	24870	12440	2174	10260	60890	0.2146
17.4219	3	2770	1080	0	1690	32370	0.0705
17.4531	1	5220	3654	0	1566	58680	0.03434
17.4609	3	4047	1578	0	2469	15910	0.3289
17.4688	3	10600	4133	0	6464	27080	0.3463
17.4766	3	8114	3165	0	4950	13390	0.9947
17.4844	2	48920	24460	7429	17030	90330	0.2204
17.4922	3	5541	2161	0	3380	70930	0.05407
17.5	1	18230	12760	0	5469	48470	0.1545
17.5156	3	113600	44310	31190	38120	11040	14.51
17.5234	3	4312	1682	0	2630	27160	0.1403
17.5547	4	8263	0	0	8263	75240	0.1329
17.6016	3	1119	436.4	0	682.6	16880	0.08063
17.6094	3	10540	4109	0	6427	51240	0.15
17.6172	3	3029	1181	0	1848	21990	0.136
17.625	2	1355	677.7	0	677.7	68710	0.01218
17.6406	3	1160	452.6	0	707.9	24550	0.04385
17.6563	3	6290	2453	0	3837	86590	0.04908
17.6641	3	3259	1271	0	1988	22290	0.1432
17.6719	3	2292	894.1	0	1398	58100	0.02814
17.6953	2	182900	91440	40920	50520	59470	1.089
17.7031	2	10260	5129	25.8	5103	81860	0.07419
17.7109	3	25800	10060	3370	12370	47910	0.3131
17.7188	2	506.9	253.4	0	253.4	34190	0.01201
17.7266	1	26710	18700	3.738	8009	92340	0.101
17.7422	3	21690	8458	2115	11110	43210	0.3193
17.75	1	33190	23230	586.8	9369	57160	0.2125
17.7656	3	49180	19180	10500	19500	114700	0.1834
17.7734	3	1111	433.1	0	677.4	38730	0.02234
17.7813	3	1072	418	0	653.8	60650	0.01251
17.7891	3	9081	3541	0	5539	44800	0.1522
17.8047	2	5679	2840	0	2840	55850	0.06639
17.8125	3	2855	1114	0	1742	12000	0.485
17.8281	1	24370	17060	0	7310	60770	0.1533
17.8359	3	5281	2059	0	3221	26850	0.1746
17.8438	3	12350	4817	0	7534	18560	0.7419
17.8516	3	773.7	301.8	0	472	54710	0.01019
17.8672	2	2971	1486	0	1486	44920	0.04667
17.8828	3	719.2	280.5	0	438.7	20910	0.03509
17.8984	2	2326	1163	0	1163	67970	0.02118
17.9063	3	1325	516.7	0	808.1	27880	0.04149
17.9141	3	8582	3347	0	5235	26520	0.2891
17.9297	3	7941	3097	0	4844	28550	0.2405
17.9375	2	2801	1400	0	1400	67580	0.02569
17.9453	3	1948	759.8	0	1188	25400	0.06996
17.9609	2	4098	2049	0	2049	70070	0.03595
17.9766	2	6846	3423	0	3423	56500	0.07882
17.9844	2	35860	17930	4372	13560	46120	0.4103
18	3	2494	972.7	0	1521	66320	0.02627
18.0078	3	3831	1494	0	2337	42170	0.06923
18.0156	3	25100	9787	3154	12150	40090	0.3836
18.0234	2	20960	10480	1393	9089	62920	0.1824
18.0313	3	21960	8565	2198	11200	44960	0.3064
18.0469	3	2397	934.9	0	1462	38130	0.0492
18.0547	3	7158	2792	0	4367	21890	0.3238
18.0625	3	1866	727.9	0	1139	19990	0.0983
18.0781	2	1716	858.2	0	858.2	124300	0.00771
18.0859	3	4253	1659	0	2594	24610	0.1602
18.1172	1	1017	711.8	0	305.1	37160	0.01267
18.125	3	7140	2784	0	4355	46220	0.1152
18.1641	3	7478	2916	0	4561	61540	0.08586
18.1719	3	558.2	217.7	0	340.5	34750	0.01292
18.1797	1	1756	1229	0	526.7	91430	0.00672
18.1875	3	2428	947	0	1481	53780	0.03264
18.2031	3	2016	786.1	0	1229	56370	0.02563
18.2188	1	1948	1364	0	584.5	57880	0.01305
18.2266	3	8748	3412	0	5337	24860	0.3243
18.2422	3	15350	5985	180.4	9180	16550	1.127
18.25	3	5109	1993	0	3117	40840	0.0961
18.2578	3	1432	558.4	0	873.4	21660	0.0659
18.2656	1	14360	10050	0	4308	57820	0.09627
18.2813	2	3784	1892	0	1892	60050	0.04028
18.2969	3	2806	1094	0	1712	27930	0.08767
18.3047	3	360.5	140.6	0	219.9	22250	0.01589
18.3203	3	12740	4968	0	7770	26730	0.4241
18.3281	3	9859	3845	0	6014	40530	0.1872
18.3438	1	2965	2076	0	889.6	52760	0.02242
18.3516	3	1485	579.3	0	906.1	31000	0.0401
18.3594	1	4462	3123	0	1339	54490	0.03232
18.375	2	858.7	429.3	0	429.3	99970	0.00494
18.3906	2	2944	1472	0	1472	90110	0.01911
18.4063	3	6324	2466	0	3858	28320	0.1937
18.4141	2	5532	2766	0	2766	139600	0.02187
18.4219	3	1699	662.6	0	1036	24150	0.06584
18.4453	3	17400	6787	807.8	9808	28850	0.4798
18.4609	3	10610	4138	0	6472	71330	0.1029
18.4688	3	5714	2228	0	3486	56330	0.07274
18.4922	3	4562	1779	0	2783	24220	0.176
18.5156	3	6411	2500	0	3910	16380	0.4904
18.5234	3	1469	572.8	0	896	41110	0.0274
18.5391	3	2584	1008	0	1577	41780	0.04724
18.5469	3	4557	1777	0	2780	41360	0.08436
18.5547	3	1776	692.8	0	1084	12730	0.2506
18.5703	3	46130	17990	9570	18570	21230	1.449
18.5781	3	3135	1223	0	1912	43550	0.05442
18.5859	3	2286	891.6	0	1394	32720	0.05736
18.6094	3	5112	1994	0	3118	18660	0.3043
18.6172	2	2007	1004	0	1004	40210	0.03699
18.625	3	9396	3664	0	5731	40620	0.1779
18.6484	1	28920	20250	202.9	8474	119800	0.07943
18.6797	2	1920	960	0	960	75780	0.01531
18.6953	3	2134	832.4	0	1302	31920	0.05537
18.7031	4	11930	0	0	11930	118700	0.113
18.7266	3	8895	3469	0	5426	24880	0.3294
18.7344	3	2120	826.9	0	1293	45640	0.03474
18.7422	1	7232	5062	0	2170	79110	0.03286
18.75	3	1202	468.9	0	733.5	19660	0.06522
18.7578	3	11610	4528	0	7082	20080	0.6069
18.7891	2	907.3	453.6	0	453.6	93660	0.00563
18.8047	3	8249	3217	0	5032	11190	1.811
18.8125	4	6178	0	0	6178	44500	0.1967
18.8203	2	3265	1633	0	1633	46680	0.04859
18.8281	2	1785	892.4	0	892.4	63680	0.01764
18.875	5	972.3	0	0	972.3	22190	0.07054
18.8984	3	27120	10580	3772	12770	25710	0.7382
18.9063	1	5232	3662	0	1570	79700	0.02356
18.9141	1	3238	2267	0	971.5	86140	0.0133
18.9219	2	9631	4816	0	4816	64950	0.09284
18.9297	3	9518	3712	0	5806	25340	0.343
18.9375	3	4736	1847	0	2889	62240	0.05367
18.9531	3	973.4	379.6	0	593.8	39120	0.01933
18.9609	3	1271	495.8	0	775.5	58200	0.01557
18.9844	3	1900	741.1	0	1159	67740	0.01954
19	3	3527	1376	0	2152	36890	0.07554
19.0078	2	9426	4713	0	4713	45180	0.1468
19.0469	2	817.8	408.9	0	408.9	103300	0.00453
19.0625	2	1822	911	0	911	86020	0.01249
19.0859	1	4646	3252	0	1394	48460	0.03939
19.1094	3	3063	1195	0	1868	80560	0.0259
19.125	3	1683	656.5	0	1027	53520	0.02276
19.1563	3	6958	2714	0	4244	92140	0.05069
19.1797	3	9600	3744	0	5856	33870	0.23
19.2031	3	12360	4821	0	7541	15460	1.069
19.2188	3	12090	4715	0	7375	21320	0.5713
19.2266	3	7480	2917	0	4563	38060	0.1539
19.25	3	13390	5223	0	8169	39860	0.2597
19.2578	3	6763	2637	0	4125	44750	0.1135
19.2656	3	1498	584.1	0	913.5	33720	0.03609
19.2734	3	4632	1806	0	2825	67630	0.04771
19.2969	3	1994	777.8	0	1217	16690	0.1468
19.3047	2	5994	2997	0	2997	42140	0.1031
19.3125	1	23300	16310	0	6989	86180	0.09561
19.3203	3	19930	7774	1579	10580	44450	0.2936
19.3516	3	555.6	216.7	0	338.9	16630	0.04122
19.3672	2	4863	2431	0	2431	57900	0.05424
19.4063	3	3014	1175	0	1838	22260	0.1327
19.4141	3	6898	2690	0	4208	27370	0.222
19.4297	5	3157	0	0	3157	55330	0.06728
19.4453	3	10380	4048	0	6331	80660	0.08763
19.4531	4	12440	0	0	12440	43440	0.4099
19.4609	2	840.3	420.1	0	420.1	106300	0.0045
19.4688	3	5150	2008	0	3141	7135	3141
19.4766	1	35790	25060	895.3	9843	69770	0.1736
19.4844	2	4255	2128	0	2128	64690	0.04123
19.4922	1	1611	1128	0	483.2	88100	0.00644
19.5156	3	5985	2334	0	3651	46860	0.09496
19.5313	3	2322	905.4	0	1416	50120	0.03395
19.5703	3	11760	4585	0	7172	14110	1.259
19.5859	3	4984	1944	0	3040	17690	0.3276
19.5938	3	1499	584.5	0	914.2	49800	0.02209
19.6094	3	974.9	380.2	0	594.7	20630	0.04865
19.625	3	7284	2841	0	4443	41670	0.1336
19.6406	3	4246	1656	0	2590	15900	0.3457
19.6484	3	6178	2409	0	3768	54180	0.08234
19.6563	3	6239	2433	0	3806	32160	0.1602
19.6719	1	1408	985.9	0	422.5	94760	0.00517
19.7031	3	3666	1430	0	2236	23770	0.1455
19.7109	3	2544	992.1	0	1552	15750	0.2115
19.7188	3	4321	1685	0	2636	18350	0.2653
19.7344	2	8872	4436	0	4436	66870	0.08246
19.7422	2	21220	10610	1444	9167	72740	0.1536
19.7578	4	20510	0	0	20510	52590	0.5191
19.7656	3	2885	1125	0	1760	25640	0.1021
19.7813	2	11020	5512	102.5	5410	68800	0.09709
19.7891	3	5440	2121	0	3318	50720	0.07842
19.7969	3	12260	4781	0	7478	18720	0.7256
19.8125	2	3742	1871	0	1871	50470	0.05004
19.8203	2	1720	859.9	0	859.9	67590	0.01578
19.8281	2	6919	3460	0	3460	63620	0.06846
19.8359	3	4123	1608	0	2515	22810	0.1747
19.8438	3	15060	5874	94	9094	45710	0.2438
19.8516	1	5350	3745	0	1605	137100	0.01294
19.8594	3	6535	2549	0	3986	30080	0.184
19.875	3	4299	1676	0	2622	14250	0.4489
19.8828	2	3199	1599	0	1599	31660	0.08609
19.8906	3	3801	1483	0	2319	19210	0.2146
19.8984	3	1735	676.6	0	1058	62400	0.0196
19.9141	3	14320	5586	0	8738	19370	0.7969
19.9219	3	1828	712.8	0	1115	36060	0.04032
19.9297	3	1353	527.6	0	825.2	77110	0.01201
19.9375	2	6561	3281	0	3281	148400	0.02425
19.9531	5	22600	0	0	22600	35980	0.8199
19.9688	3	7655	2986	0	4670	39120	0.1521
19.9766	3	1775	692.1	0	1083	45460	0.02922
19.9844	3	2047	798.3	0	1249	34820	0.04727
20	3	8789	3428	0	5361	42900	0.1554
20.0078	2	25870	12930	2373	10560	69450	0.1873
20.0156	3	12830	5003	0	7826	10110	4.597
20.0234	3	19110	7452	1328	10330	40070	0.3262
20.0469	3	1213	472.9	0	739.7	39220	0.02401
20.0625	3	5359	2090	0	3269	79180	0.04619
20.0781	3	6893	2688	0	4205	30530	0.1901
20.0859	3	6063	2365	0	3699	66110	0.0641
20.1094	3	19410	7571	1421	10420	28900	0.5085
20.1172	3	3907	1524	0	2383	29530	0.1128
20.125	3	2700	1053	0	1647	50130	0.03947
20.1328	3	4339	1692	0	2647	19410	0.2407
20.1563	3	14850	5792	29.38	9029	41630	0.2718
20.2031	3	13050	5089	0	7960	31270	0.3482
20.2422	3	4828	1883	0	2945	25870	0.1687
20.2578	2	8806	4403	0	4403	110100	0.04537
20.2656	3	13000	5069	0	7929	40050	0.2506
20.2734	2	8126	4063	0	4063	56460	0.09365
20.3047	3	9710	3787	0	5923	51420	0.1377
20.3125	2	3860	1930	0	1930	57640	0.04331
20.3203	1	2926	2048	0	877.8	51570	0.02281
20.3281	2	3110	1555	0	1555	73920	0.02555
20.3359	3	28010	10920	4042	13040	26210	0.7325
20.3516	3	16870	6579	645.4	9645	33430	0.3854
20.3594	1	7120	4984	0	2136	45680	0.06552
20.375	3	4165	1625	0	2541	48680	0.0631
20.3906	3	3941	1537	0	2404	49280	0.05882
20.3984	3	12450	4855	0	7593	30750	0.3399
20.4063	3	12510	4880	0	7633	17920	0.8026
20.4141	3	6110	2383	0	3727	31770	0.1595
20.4219	3	7641	2980	0	4661	53820	0.1026
20.4297	1	9682	6777	0	2905	82080	0.04209
20.4375	3	92120	35930	23600	32600	14150	5.68
20.4453	2	1351	675.4	0	675.4	51700	0.01749
20.4766	3	9861	3846	0	6015	18030	0.625
20.4922	1	1287	900.7	0	386	82260	0.00558
20.5	3	5992	2337	0	3655	44970	0.09998
20.5313	1	1528	1070	0	458.5	50210	0.01235
20.5391	3	7117	2776	0	4341	65820	0.07562
20.5625	3	2832	1105	0	1728	32150	0.07278
20.6016	3	10770	4200	0	6570	17820	0.6979
20.6094	3	901.6	351.6	0	550	13410	0.11
20.625	3	20110	7845	1635	10630	16590	1.301
20.6328	3	1502	585.9	0	916.5	67470	0.01552
20.6484	3	9160	3572	0	5587	42540	0.1637
20.6563	3	831.3	324.2	0	507.1	10070	0.3049
20.6719	2	6036	3018	0	3018	94900	0.03688
20.6797	3	11670	4553	0	7121	51910	0.1637
20.6875	3	4662	1818	0	2844	10800	1.191
20.6953	2	8349	4174	0	4174	38890	0.1617
20.7031	3	4226	1648	0	2578	25710	0.149
20.7188	1	2711	1897	0	813.2	105400	0.0088
20.7266	3	4458	1739	0	2720	28400	0.136
20.7344	3	8319	3244	0	5074	36050	0.1836
20.75	3	30580	11930	4828	13830	17100	1.591
20.7578	3	2546	992.9	0	1553	19430	0.141
20.7656	3	10150	3959	0	6193	39020	0.2023
20.8125	3	8333	3250	0	5083	74450	0.07697
20.8203	3	5160	2012	0	3147	26070	0.1782
20.8281	2	1256	628.1	0	628.1	46890	0.01858
20.8359	3	1174	457.9	0	716.2	32810	0.02935
20.8438	1	5927	4149	0	1778	84120	0.02503
20.8516	2	4968	2484	0	2484	69790	0.0438
20.9063	3	817.4	318.8	0	498.6	42370	0.01468
20.9141	3	8603	3355	0	5248	35760	0.1919
20.9219	3	4985	1944	0	3041	35200	0.1135
20.9531	2	1422	711	0	711	73620	0.01174
20.9688	3	3018	1177	0	1841	37610	0.06304
20.9766	3	1814	707.6	0	1107	46300	0.02921
20.9844	3	738	287.8	0	450.2	35210	0.0168
20.9922	4	10960	0	0	10960	60790	0.2298
21	3	4380	1708	0	2672	42140	0.0792
21.0156	1	19130	13390	0	5738	64300	0.112
21.0469	3	5544	2162	0	3382	36970	0.1184
21.0547	3	5328	2078	0	3250	38090	0.1095
21.0625	2	11190	5593	118.5	5474	45420	0.1693
21.0781	3	4232	1651	0	2582	31900	0.1099
21.0938	3	18790	7327	1230	10230	53270	0.228
21.1016	1	2121	1485	0	636.4	74490	0.01036
21.1172	2	1890	945.2	0	945.2	70880	0.01635
21.1328	3	4543	1772	0	2771	47940	0.0701
21.1406	3	3173	1237	0	1936	94880	0.02238
21.1484	3	7624	2973	0	4651	25570	0.271
21.1563	3	32260	12580	5339	14340	47140	0.3702
21.1641	3	14360	5602	0	8762	18380	0.8784
21.1719	3	688.2	268.4	0	419.8	31550	0.01814
21.1797	3	9832	3835	0	5998	37860	0.2037
21.1953	3	2622	1023	0	1599	17470	0.1766
21.2031	2	1345	672.7	0	672.7	101500	0.00761
21.2109	3	1092	425.9	0	666.2	53680	0.01472
21.2188	3	6940	2707	0	4233	16390	0.5304
21.2266	4	3249	0	0	3249	83560	0.04611
21.2344	3	2450	955.5	0	1495	18280	0.1515
21.25	3	6048	2359	0	3690	55530	0.07829
21.2578	3	7462	2910	0	4552	18950	0.4316
21.2734	3	4321	1685	0	2636	42940	0.07633
21.2813	4	2521	0	0	2521	45040	0.07888
21.2891	3	2714	1058	0	1655	60790	0.0316
21.2969	3	13560	5289	0	8273	60660	0.1583
21.3047	1	1412	988.3	0	423.6	37700	0.0172
21.3125	3	8823	3441	0	5382	46280	0.1421
21.3203	3	5396	2104	0	3291	32860	0.1346
21.3281	3	35520	13850	6334	15330	24720	0.9402
21.3438	4	7062	0	0	7062	71810	0.1203
21.3594	2	2771	1386	0	1386	42210	0.04756
21.3672	3	5656	2206	0	3450	43140	0.09933
21.375	3	4607	1797	0	2810	19630	0.2505
21.3828	3	7624	2973	0	4651	26360	0.2591
21.3906	3	11640	4539	0	7099	59880	0.1379
21.3984	3	11100	4328	0	6770	32400	0.2822
21.4219	5	10080	0	0	10080	17500	1.109
21.4375	3	7914	3086	0	4827	52730	0.1089
21.4609	3	23910	9323	2791	11790	42330	0.3476
21.4688	1	806.4	564.4	0	241.9	102700	0.0027
21.4922	2	5267	2634	0	2634	53170	0.06569
21.5078	3	22880	8923	2478	11480	29420	0.5463
21.5156	3	1845	719.6	0	1125	22270	0.08121
21.5313	3	1294	504.8	0	789.5	38270	0.02644
21.5391	1	4638	3247	0	1391	138600	0.01109
21.5625	2	638	319	0	319	47210	0.00934
21.5703	2	569	284.5	0	284.5	58490	0.00626
21.5781	3	1530	596.7	0	933.2	25680	0.05404
21.5938	3	12010	4683	0	7325	23810	0.4757
21.6016	3	1566	610.6	0	955.1	38630	0.0316
21.6172	3	1469	573	0	896.2	65720	0.01564
21.625	3	7897	3080	0	4817	12660	1.134
21.6328	3	2234	871.1	0	1362	89150	0.01687
21.6563	1	3785	2649	0	1135	74770	0.01841
21.6719	3	3846	1500	0	2346	34290	0.09067
21.6953	3	2377	927	0	1450	16350	0.1826
21.7109	3	14930	5823	54	9054	20270	0.7632
21.7188	3	2231	870	0	1361	21700	0.1024
21.7344	1	1018	712.8	0	305.5	76720	0.0048
21.75	3	390.9	152.4	0	238.4	28470	0.01188
21.7578	3	5740	2239	0	3502	48720	0.08687
21.7656	3	8023	3129	0	4894	22000	0.36
21.7734	3	9889	3857	0	6032	16450	0.7507
21.7813	3	11910	4646	0	7267	60930	0.1384
21.8047	4	893.1	0	0	893.1	104700	0.00975
21.8203	3	36830	14360	6733	15730	63560	0.2853
21.8281	1	5363	3754	0	1609	37100	0.06699
21.8359	3	7329	2858	0	4471	35300	0.1663
21.8438	2	2393	1196	0	1196	98630	0.01398
21.8594	3	7945	3099	0	4846	32920	0.1977
21.875	3	3978	1552	0	2427	13780	0.4517
21.8828	1	4061	2842	0	1218	51540	0.03167
21.8906	3	5722	2231	0	3490	31170	0.1534
21.9063	3	916.6	357.5	0	559.1	31770	0.02393
21.9141	3	1504	586.4	0	917.2	45990	0.02441
21.9297	1	10280	7194	0	3083	56480	0.07105
21.9453	1	3449	2414	0	1035	38750	0.0403
21.9688	3	1709	666.7	0	1043	31580	0.04501
21.9766	3	13540	5281	0	8260	61610	0.1552
21.9844	2	1667	833.3	0	833.3	67610	0.01528
21.9922	3	1155	450.5	0	704.6	34180	0.02734
22	3	15220	5937	143	9143	23290	0.6146
22.0078	1	6731	4712	0	2019	69420	0.03584
22.0156	3	1610	627.9	0	982.1	51750	0.02266
22.0313	1	3698	2589	0	1109	78790	0.01688
22.0703	3	7363	2871	0	4491	69100	0.074
22.0938	3	28030	10930	4049	13050	63760	0.2358
22.1016	3	3828	1493	0	2335	68450	0.03889
22.1094	3	7936	3095	0	4841	25880	0.277
22.1172	2	2762	1381	0	1381	58830	0.03018
22.1328	2	8340	4170	0	4170	84020	0.05878
22.1406	5	1784	0	0	1784	53720	0.03937
22.1484	3	4750	1852	0	2897	12870	0.6491
22.1719	2	17040	8521	756.4	7765	102800	0.08656
22.1953	3	1804	703.4	0	1100	41390	0.03335
22.2109	3	3543	1382	0	2161	45290	0.0586
22.2188	3	1991	776.6	0	1215	22480	0.08633
22.2266	3	17120	6676	721.3	9721	20790	0.7852
22.2344	4	5969	0	0	5969	53740	0.1468
22.2422	3	19690	7678	1505	10500	42580	0.3074
22.25	3	4483	1748	0	2735	22050	0.2004
22.2656	3	11090	4326	0	6766	40140	0.2132
22.2734	3	2232	870.7	0	1362	37560	0.04671
22.3047	3	2862	1116	0	1746	34690	0.06643
22.3125	3	1264	492.8	0	770.8	43290	0.0221
22.3203	3	2703	1054	0	1649	15930	0.2191
22.3359	3	6297	2456	0	3841	46770	0.1001
22.3516	3	7279	2839	0	4440	36490	0.1581
22.375	3	9219	3595	0	5624	32100	0.2374
22.3906	2	15060	7529	505.7	7023	56090	0.1633
22.3984	3	1880	733.1	0	1147	67120	0.01953
22.4063	3	860	335.4	0	524.6	30640	0.02359
22.4219	4	15140	0	0	15140	70790	0.2623
22.4297	3	10060	3924	0	6138	22470	0.4364
22.4375	3	5003	1951	0	3052	39960	0.09674
22.4531	3	7632	2977	0	4656	18940	0.4422
22.4688	3	2846	1110	0	1736	41120	0.05308
22.4766	3	2968	1157	0	1810	20730	0.1469
22.4922	2	6410	3205	0	3205	72500	0.05394
22.5156	3	3994	1558	0	2437	38490	0.08102
22.5391	2	2624	1312	0	1312	63650	0.02594
22.5469	3	11170	4356	0	6814	15270	0.9938
22.5547	3	1771	690.5	0	1080	51710	0.02494
22.5625	3	1020	397.7	0	622	51680	0.01438
22.5781	3	2446	954	0	1492	40880	0.04596
22.5938	3	3716	1449	0	2267	11710	0.6871
22.6094	3	49500	19310	10600	19600	26020	1.113
22.6172	3	6356	2479	0	3877	19860	0.3387
22.625	3	1736	677.1	0	1059	33260	0.04262
22.6406	2	6069	3035	0	3035	67230	0.05604
22.6484	3	2577	1005	0	1572	30400	0.07148
22.6563	3	14590	5690	0	8900	35290	0.3311
22.6641	3	1037	404.5	0	632.6	53440	0.01405
22.6797	1	1693	1185	0	507.9	58600	0.01116
22.6875	3	1615	629.9	0	985.2	25560	0.05743
22.6953	3	10580	4125	0	6452	129000	0.05351
22.7031	3	4110	1603	0	2507	17770	0.2678
22.7109	1	22440	15710	0	6732	47620	0.1949
22.7188	3	1288	502.2	0	785.5	27290	0.0416
22.7266	3	7099	2769	0	4331	31260	0.1895
22.7422	2	8068	4034	0	4034	81250	0.05917
22.7578	3	7248	2827	0	4421	9683	3.472
22.7656	2	3367	1684	0	1684	61760	0.03458
22.7734	3	12470	4862	0	7604	22340	0.5457
22.7813	2	3136	1568	0	1568	62330	0.03184
22.8047	2	999.2	499.6	0	499.6	48020	0.0143
22.8125	2	2028	1014	0	1014	53100	0.02533
22.8203	3	3111	1213	0	1898	80580	0.02629
22.8281	3	4189	1634	0	2555	55300	0.0545
22.8359	3	14810	5776	16.92	9017	17470	0.9948
22.8438	3	12780	4986	0	7798	21430	0.5988
22.8516	3	9946	3879	0	6067	20670	0.4948
22.8594	3	8105	3161	0	4944	91130	0.05976
22.8672	3	2952	1151	0	1800	14630	0.2893
22.8828	3	3968	1547	0	2420	17450	0.2676
22.8906	1	4777	3344	0	1433	61230	0.02976
22.8984	3	9288	3622	0	5665	25370	0.334
22.9063	3	5113	1994	0	3119	29440	0.1483
22.9297	3	13640	5320	0	8321	29950	0.3863
22.9531	3	11660	4547	0	7113	29380	0.3391
22.9609	3	36770	14340	6716	15720	45920	0.4189
22.9688	3	813.7	317.3	0	496.3	33970	0.01942
22.9766	3	3548	1384	0	2164	19330	0.1981
22.9844	2	1844	922.1	0	922.1	58110	0.02048
22.9922	1	5580	3906	0	1674	66650	0.03125
23	2	4369	2185	0	2185	63280	0.04352
23.0078	3	9236	3602	0	5634	49700	0.1364
23.0234	2	14240	7122	424.4	6698	46550	0.2001
23.0313	3	10390	4052	0	6337	84840	0.08292
23.0469	1	1294	905.9	0	388.2	47250	0.01136
23.0547	3	1838	716.6	0	1121	81040	0.01543
23.0781	2	3852	1926	0	1926	69710	0.03401
23.1016	3	436.9	170.4	0	266.5	54750	0.00575
23.1094	3	3302	1288	0	2014	45870	0.05376
23.1172	2	8932	4466	0	4466	60040	0.0951
23.125	2	8374	4187	0	4187	43700	0.1368
23.1328	2	22300	11150	1659	9489	47680	0.2742
23.1406	2	3990	1995	0	1995	105500	0.02158
23.1484	2	5540	2770	0	2770	44220	0.08895
23.1563	3	9460	3690	0	5771	40550	0.1795
23.1641	3	4756	1855	0	2901	21290	0.2253
23.1719	3	18790	7329	1232	10230	12990	2.233
23.1875	3	3053	1191	0	1862	31050	0.08226
23.2109	3	13670	5331	0	8339	20180	0.7082
23.2266	3	2614	1020	0	1595	31160	0.07011
23.2344	3	1350	526.4	0	823.3	18610	0.08073
23.2422	3	2596	1012	0	1584	17810	0.1684
23.25	3	2746	1071	0	1675	68420	0.02792
23.2578	3	2276	887.8	0	1389	31970	0.05894
23.2656	2	14390	7194	438.7	6755	17840	1.418
23.2813	3	4524	1764	0	2759	44050	0.07742
23.2969	3	36310	14160	6574	15570	31860	0.6642
23.3125	3	12140	4736	0	7408	43410	0.2117
23.3203	1	16420	11490	0	4926	56060	0.1146
23.3359	3	7670	2991	0	4679	116200	0.04342
23.3438	3	5459	2129	0	3330	43310	0.09542
23.375	1	16950	11870	0	5086	64550	0.09882
23.3828	1	12240	8567	0	3672	58840	0.08023
23.4063	3	2742	1069	0	1672	17790	0.1783
23.4141	4	3379	0	0	3379	119300	0.03181
23.4219	3	48260	18820	10220	19220	56630	0.3986
23.4297	3	9678	3774	0	5903	38760	0.1945
23.4453	3	21090	8225	1933	10930	39830	0.3479
23.4531	3	25850	10080	3384	12380	53470	0.2748
23.4688	3	773.5	301.7	0	471.8	17130	0.05412
23.4844	3	1269	494.8	0	774	27970	0.03956
23.4922	1	12800	8957	0	3839	81480	0.05612
23.5	2	2362	1181	0	1181	82730	0.01696
23.5078	3	13380	5219	0	8163	29450	0.388
23.5156	3	5565	2170	0	3394	36880	0.1192
23.5234	3	2750	1073	0	1678	15840	0.2259
23.5469	3	2416	942.4	0	1474	79720	0.02067
23.5547	3	4547	1773	0	2774	45490	0.07479
23.5703	2	2253	1127	0	1127	58370	0.02488
23.5938	3	937.2	365.5	0	571.7	20340	0.04792
23.6172	3	9729	3794	0	5934	24300	0.3736
23.6328	1	3825	2677	0	1147	49400	0.03159
23.6406	3	2152	839.2	0	1313	58490	0.02621
23.6484	1	4995	3496	0	1498	76170	0.02375
23.6797	3	14050	5479	0	8570	70640	0.1377
23.6875	3	5525	2155	0	3370	26260	0.1888
23.7031	3	4430	1728	0	2703	31570	0.1167
23.7656	3	2251	878.1	0	1373	35410	0.05086
23.7813	3	3772	1471	0	2301	29950	0.1068
23.7969	3	5482	2138	0	3344	53340	0.07442
23.8047	4	1869	0	0	1869	58770	0.04089
23.8125	3	2943	1148	0	1795	16710	0.2163
23.8203	3	1781	694.5	0	1086	69460	0.01779
23.8281	1	1175	822.4	0	352.4	61860	0.00722
23.8359	1	20010	14000	0	6002	58510	0.1321
23.8438	4	6517	0	0	6517	64160	0.1276
23.8516	3	1439	561.3	0	878	26780	0.04779
23.8594	2	11360	5680	136	5544	84720	0.07739
23.875	2	5562	2781	0	2781	50370	0.07459
23.8906	1	3643	2550	0	1093	53500	0.02704
23.9063	2	4513	2257	0	2257	31430	0.123
23.9219	1	8271	5790	0	2481	75770	0.03958
23.9297	2	2949	1474	0	1474	67060	0.02732
23.9375	3	17460	6809	825.3	9825	18370	0.9863
23.9453	2	17580	8788	836.5	7952	34110	0.3782
23.9531	3	1782	695.1	0	1087	86010	0.01401
23.9766	2	1452	725.8	0	725.8	84270	0.01019
23.9844	3	20590	8029	1779	10780	57920	0.2177
23.9922	4	5365	0	0	5365	72240	0.09069
24	3	7661	2988	0	4673	69590	0.07639
24.0078	3	20120	7846	1636	10640	17180	1.212
24.0156	3	5723	2232	0	3491	26180	0.1964
24.0313	1	1864	1305	0	559.1	68530	0.01008
24.0391	3	1312	511.6	0	800.2	38160	0.02689
24.0547	3	3740	1459	0	2282	53070	0.05109
24.0625	3	21140	8244	1947	10950	36950	0.3836
24.0703	3	4422	1724	0	2697	12850	0.6078
24.0781	3	3596	1403	0	2194	10290	1.166
24.0859	3	1145	446.5	0	698.4	24370	0.04377
24.0938	2	9152	4576	0	4576	99290	0.05308
24.1016	2	3975	1988	0	1988	52670	0.05021
24.1094	1	3634	2544	0	1090	71270	0.01873
24.125	2	2597	1299	0	1299	92240	0.01641
24.1328	3	1841	718	0	1123	47120	0.02901
24.1484	3	8429	3287	0	5141	19400	0.4676
24.1641	3	1437	560.6	0	876.8	38470	0.02917
24.2031	1	4286	3000	0	1286	63300	0.0256
24.2109	3	11100	4327	0	6768	20960	0.5394
24.2188	3	9967	3887	0	6080	23260	0.4093
24.2266	3	2959	1154	0	1805	22790	0.1255
24.2344	3	11340	4421	0	6914	51560	0.1603
24.2578	2	3470	1735	0	1735	90470	0.02242
24.2656	3	4656	1816	0	2840	28290	0.1428
24.2734	3	4427	1726	0	2700	33180	0.109
24.2813	3	6758	2636	0	4122	19040	0.3877
24.2969	3	4703	1834	0	2869	67580	0.04848
24.3125	1	5119	3583	0	1536	90580	0.01981
24.3203	1	3344	2341	0	1003	44710	0.03172
24.3281	3	19190	7486	1354	10350	39040	0.338
24.3359	2	3719	1860	0	1860	55910	0.04341
24.3438	2	764.5	382.2	0	382.2	104900	0.00416
24.3516	2	5000	2500	0	2500	61730	0.05139
24.3594	3	2819	1099	0	1720	54300	0.03748
24.3672	3	11880	4631	0	7244	40450	0.2261
24.375	3	10740	4187	0	6549	14780	1.028
24.3828	1	9442	6609	0	2832	125700	0.02516
24.3906	3	2133	831.7	0	1301	118600	0.01181
24.4063	3	8477	3306	0	5171	13490	1.019
24.4141	3	3008	1173	0	1835	18600	0.1801
24.4297	3	8699	3392	0	5306	32530	0.22
24.4375	2	5336	2668	0	2668	81230	0.03915
24.4453	3	50600	19730	10930	19930	14830	3.104
24.4531	3	3022	1178	0	1843	23360	0.1232
24.4609	3	4197	1637	0	2560	22340	0.1837
24.4766	3	8041	3136	0	4905	16600	0.599
24.4922	4	15770	0	0	15770	129100	0.1358
24.5078	3	8019	3127	0	4891	52560	0.1108
24.5156	1	4258	2980	0	1277	55200	0.03032
24.5234	3	14730	5745	0	8986	21830	0.6696
24.5313	3	14730	5746	0	8987	13900	1.637
24.5391	3	932.4	363.6	0	568.8	47580	0.01452
24.5547	3	2471	963.8	0	1508	31320	0.06579
24.5625	3	4896	1909	0	2986	35750	0.1092
24.5703	3	8203	3199	0	5004	38560	0.166
24.5859	4	15280	0	0	15280	136500	0.1238
24.5938	3	3603	1405	0	2198	22770	0.153
24.6016	3	7303	2848	0	4455	27580	0.2324
24.6094	3	1728	674	0	1054	95430	0.01212
24.625	2	1553	776.7	0	776.7	116800	0.00748
24.6328	3	691.9	269.8	0	422	78260	0.00604
24.6406	3	3542	1381	0	2161	24790	0.1319
24.6484	2	833.4	416.7	0	416.7	47640	0.01206
24.6563	2	14560	7279	455.9	6823	38760	0.2657
24.6641	3	10060	3922	0	6135	59320	0.1205
24.6797	3	16670	6500	583.3	9583	41370	0.2907
24.6875	2	2481	1241	0	1241	30370	0.07174
24.6953	2	1982	991.1	0	991.1	48290	0.02815
24.7031	4	1262	0	0	1262	105900	0.0136
24.7109	3	9031	3522	0	5509	43510	0.157
24.7188	3	2734	1066	0	1668	99200	0.01837
24.7344	1	2977	2084	0	893	87240	0.01204
24.7578	3	2154	840.1	0	1314	67240	0.02234
24.7656	3	2327	907.3	0	1419	77650	0.02049
24.7734	3	12560	4900	0	7664	92170	0.0915
24.8047	3	11650	4542	0	7105	53210	0.1586
24.8125	3	4795	1870	0	2925	58970	0.05784
24.8203	3	2669	1041	0	1628	30830	0.07262
24.8281	1	7590	5313	0	2277	99140	0.02646
24.8359	5	977.6	0	0	977.6	31700	0.04197
24.8516	3	5512	2150	0	3363	45480	0.09071
24.875	3	839.7	327.5	0	512.2	24040	0.03276
24.8828	3	4130	1611	0	2519	36150	0.0908
24.8906	3	1294	504.5	0	789.1	36970	0.02763
24.9141	3	7166	2795	0	4371	20200	0.3706
24.9219	3	2752	1073	0	1679	48930	0.04143
24.9297	3	4462	1740	0	2722	16920	0.32
24.9375	3	7338	2862	0	4476	28710	0.2205
24.9453	1	1895	1327	0	568.6	72950	0.00949
24.9531	3	15950	6221	364.9	9365	28240	0.4722
24.9609	1	3513	2459	0	1054	108100	0.01109
24.9688	3	8770	3420	0	5350	86360	0.06863
24.9766	3	2535	988.5	0	1546	18730	0.1498
24.9844	1	5077	3554	0	1523	72430	0.02566
24.9922	3	1894	738.8	0	1156	62170	0.02149
25.0234	4	10410	0	0	10410	116300	0.1009
25.0391	3	14720	5742	0	8981	64930	0.1589
25.0469	3	1502	585.6	0	916	34770	0.03475
25.0703	3	930.2	362.8	0	567.4	18290	0.05745
25.0781	3	4023	1569	0	2454	50560	0.05822
25.0859	3	6541	2551	0	3990	17440	0.4419
25.1016	3	16070	6266	400	9400	32670	0.3875
25.1094	3	23230	9059	2584	11580	16260	1.475
25.1328	3	7504	2927	0	4578	35480	0.1691
25.1406	3	10220	3985	0	6233	37770	0.2123
25.1641	4	710.6	0	0	710.6	41080	0.02538
25.1719	3	2291	893.5	0	1398	65490	0.02448
25.1797	3	1564	610	0	954.1	40920	0.02935
25.1875	3	1912	745.7	0	1166	26960	0.06286
25.1953	3	5887	2296	0	3591	25480	0.2104
25.2031	3	20270	7907	1683	10680	11680	3.269
25.2109	3	10320	4023	0	6293	55000	0.1351
25.2188	3	685.8	267.5	0	418.3	11440	0.1378
25.2266	4	7061	0	0	7061	36300	0.3041
25.2344	3	6425	2506	0	3919	51950	0.09
25.25	3	8019	3128	0	4892	14650	0.7837
25.2656	3	7772	3031	0	4741	44710	0.1306
25.2969	2	9440	4720	0	4720	55520	0.1112
25.3281	3	8653	3375	0	5278	25150	0.3153
25.3516	3	4222	1647	0	2575	43130	0.07417
25.3906	3	3461	1350	0	2111	63910	0.03804
25.3984	2	12800	6402	280.4	6122	53510	0.1514
25.4141	3	10950	4270	0	6679	29810	0.312
25.4453	3	7967	3107	0	4860	49080	0.1195
25.4531	3	2770	1080	0	1689	42730	0.04922
25.4766	3	15180	5922	131.2	9131	34230	0.3536
25.5	3	26590	10370	3609	12610	96850	0.1426
25.5078	3	1631	636.1	0	995	17890	0.1049
25.5156	3	4590	1790	0	2800	48750	0.0694
25.5391	1	28970	20280	207.7	8485	91820	0.1078
25.5781	2	5565	2783	0	2783	56610	0.06393
[truncated: 2,763 more rows]
