# Supplementary material for: Improvement of the reduction in catastrophic health expenditure in China’s public health insurance
Source: PLoS One. 2018 Apr 10;13(4):e0194915. doi: 10.1371/journal.pone.0194915 (PMC5892907; doi:10.1371/journal.pone.0194915)
Supplement: S4 File — (MDL) [file pone.0194915.s004.mdl]

{UTF-8}
Payment cap of BHI = WITH LOOKUP (
	"Type of Basic Health Insurance (BHI)",
		([(0,0)-(10,80000)],(1,60000),(2,50000),(3,80000) ))
	~	yuan
	~		|

Payment by BHI=
	MIN(Hospitalization expense per case*reimbursement ratio of BHI,Payment cap of BHI)
	~	yuan
	~		|

Accumulated reimbursement of CII= INTEG (
	Subsidy of CII system*128,
		0)
	~	yuan
	~		|

Subsidy of CII system=
	Subsidy of CII for BHIUE+Subsidy of CII for BHIUR+Subsidy of CII for NRCMS
	~	yuan
	~		|

Final payment of patient=
	"Out-of-pocket amount paid by patient"-Subsidy of CII system
	~	yuan
	~		|

Necessary household food expense=
	Necessary food expense per capita*Family size
	~	yuan
	~		|

Degree of medical burden for patient household=
	Final payment of patient/MAX(1,(household disposable income-Necessary household food expense\
		))
	~	Dmnl
	~		|

Family size = WITH LOOKUP (
	Insurance type of patient,
		([(0,0)-(10,10)],(1,3.67),(2,3.67),(3,5.13),(4,3.67),(5,5.13) ))
	~	person
	~		|

Accumulated reimbursement of BHI= INTEG (
	Payment by BHI*128,
		0)
	~	yuan
	~		|

Hospitalization expense per case=
	INTEGER(EXP(RANDOM NORMAL(4.38,13.0954,8.5158,0.9632,2))*Hospitalization treatment+0.5\
		)
	~	yuan
	~		|

Insurance type of patient = WITH LOOKUP (
	Random number for the types of the residents,
		([(0,0)-(1000,10)],(1,1),(125,1),(126,2),(291,2),(292,3),(950,3),(951,4),(989,4),(990\
		,5),(1000,5) ))
	~	Dmnl
	~		|

Hospitalization treatment=
	IF THEN ELSE(RANDOM UNIFORM(1,128,1)<=78,1,0)
	~	Dmnl
	~		|

Random number for the types of the residents =
	INTEGER(RANDOM UNIFORM(1,1000,1))
	~	Dmnl
	~		|

household disposable income=
	IF THEN ELSE(Insurance type of patient=3:OR:Insurance type of patient=5,EXP(RANDOM NORMAL\
		(7.9655,11.9184,10.4022,0.5337,1)),EXP(RANDOM NORMAL(9.7765,12.206,11.0915,0.3439,1\
		)))
	~	yuan/person
	~		|

Subsidy of CII for BHIUR=
	INTEGER(MIN(IF THEN ELSE("Deductible of Subsidy for Critical Illness Insurance (CII)"\
		=5000,IF THEN ELSE("Out-of-pocket amount paid by patient">=5000:AND:"Out-of-pocket amount paid by patient"\
		<8000,("Out-of-pocket amount paid by patient"-5000)*0.2,IF THEN ELSE("Out-of-pocket amount paid by patient"\
		>=8000:AND:"Out-of-pocket amount paid by patient"<10000,600+("Out-of-pocket amount paid by patient"\
		-8000)*0.3,IF THEN ELSE("Out-of-pocket amount paid by patient">=10000:AND:"Out-of-pocket amount paid by patient"\
		<20000,1200+("Out-of-pocket amount paid by patient"-10000)*0.4,IF THEN ELSE("Out-of-pocket amount paid by patient"\
		>=20000,5200+("Out-of-pocket amount paid by patient"-20000)*0.5,0)))),0),70000)+0.5\
		)
	~	yuan
	~		|

Subsidy of CII for BHIUE=
	INTEGER(MIN(IF THEN ELSE("Deductible of Subsidy for Critical Illness Insurance (CII)"\
		=8000,IF THEN ELSE("Out-of-pocket amount paid by patient">=8000:AND:"Out-of-pocket amount paid by patient"\
		<10000,("Out-of-pocket amount paid by patient"-8000)*0.3, IF THEN ELSE("Out-of-pocket amount paid by patient"\
		>=10000:AND:"Out-of-pocket amount paid by patient"<20000,600+("Out-of-pocket amount paid by patient"\
		-10000)*0.4,IF THEN ELSE("Out-of-pocket amount paid by patient">=20000,4600+("Out-of-pocket amount paid by patient"\
		-20000)*0.5,0))),0),190000)+0.5)
	~	yuan
	~		|

Subsidy of CII for NRCMS=
	INTEGER(MIN(IF THEN ELSE("Deductible of Subsidy for Critical Illness Insurance (CII)"\
		=9000,IF THEN ELSE("Out-of-pocket amount paid by patient">=9000:AND:"Out-of-pocket amount paid by patient"\
		<59000,("Out-of-pocket amount paid by patient"-9000)*0.5, IF THEN ELSE("Out-of-pocket amount paid by patient"\
		>=59000:AND:"Out-of-pocket amount paid by patient"<109000,25000+("Out-of-pocket amount paid by patient"\
		-59000)*0.6,IF THEN ELSE("Out-of-pocket amount paid by patient">=109000,55000+("Out-of-pocket amount paid by patient"\
		-109000)*0.7,0))),0),250000)+0.5)
	~	yuan
	~		|

"Deductible of Subsidy for Critical Illness Insurance (CII)" = WITH LOOKUP (
	"Type of Basic Health Insurance (BHI)",
		([(0,0)-(10,1e+008)],(1,8000),(2,5000),(3,9000),(4,1e+008),(5,1e+008) ))
	~	yuan
	~		|

Necessary food expense per capita = WITH LOOKUP (
	Insurance type of patient,
		([(0,0)-(10,4000)],(1,3564),(2,3564),(3,1639.23),(4,3564),(5,1639) ))
	~	yuan/person
	~		|

"Catastrophic Health Expenditures(CHE)"=
	IF THEN ELSE(Degree of medical burden for patient household>=0.4,1,0)
	~	case
	~		|

"Out-of-pocket amount paid by patient"=
	INTEGER((Hospitalization expense per case-Payment by BHI)*100)/100
	~	yuan
	~		|

Accumulated frequency of CHE= INTEG (
	"Catastrophic Health Expenditures(CHE)"*128,
		0)
	~	case
	~		|

"Type of Basic Health Insurance (BHI)"=
	IF THEN ELSE(Insurance type of patient=1,1,IF THEN ELSE(Insurance type of patient=2,\
		2,IF THEN ELSE(Insurance type of patient=3,3,IF THEN ELSE(Insurance type of patient\
		=4,4,5))))
	~	Dmnl
	~		|

reimbursement ratio of BHI=
	IF THEN ELSE("Type of Basic Health Insurance (BHI)"=1,0.7,IF THEN ELSE("Type of Basic Health Insurance (BHI)"\
		=2,0.5,IF THEN ELSE("Type of Basic Health Insurance (BHI)"=3,0.39,0)))
	~	Dmnl
	~		|

********************************************************
	.Control
********************************************************~
		Simulation Control Parameters
	|

FINAL TIME  = 61
	~	Day
	~	The final time for the simulation.
	|

INITIAL TIME  = 0
	~	Day
	~	The initial time for the simulation.
	|

SAVEPER  = 
        TIME STEP
	~	Day [0,?]
	~	The frequency with which output is stored.
	|

TIME STEP  = 0.0078125
	~	Day [0,?]
	~	The time step for the simulation.
	|

\\\---/// Sketch information - do not modify anything except names
V300  Do not put anything below this section - it will be ignored
*View 1
$192-192-192,0,Times New Roman|9||0-0-0|0-0-0|0-0-255|-1--1--1|-1--1--1|96,96,100,0
10,1,"Out-of-pocket amount paid by patient",487,123,73,19,8,131,0,8,0,0,0,0,0-0-0,0-0-0,|11||0-0-0
10,2,Accumulated reimbursement of BHI,931,152,86,20,3,131,0,8,0,0,0,0,0-0-0,0-0-0,|11||0-0-0
12,3,48,135,144,10,8,0,3,0,8,-1,0,0,0,0-0-0,0-0-0,|11||0-0-0
1,4,6,2,4,0,0,22,0,0,0,-1--1--1,,1|(708,153)|
1,5,6,3,100,0,0,22,0,0,0,-1--1--1,,1|(135,153)|
11,6,48,566,153,6,8,34,3,0,0,1,0,0,0
10,7,Payment by BHI,566,170,49,9,40,3,0,8,-1,0,0,0,0-0-0,0-0-0,|11||0-0-0
10,8,Hospitalization expense per case,558,68,51,16,8,131,0,8,0,0,0,0,0-0-0,0-0-0,|11||0-0-0
1,9,8,7,1,0,0,0,0,64,0,-1--1--1,,1|(610,139)|
10,10,reimbursement ratio of BHI,442,236,45,16,8,131,0,8,0,0,0,0,0-0-0,0-0-0,|11||0-0-0
1,11,10,7,1,0,0,0,0,64,0,-1--1--1,,1|(549,273)|
1,12,8,1,1,0,0,0,0,64,0,-1--1--1,,1|(488,113)|
10,13,"Type of Basic Health Insurance (BHI)",282,239,62,16,8,131,0,8,0,0,0,0,0-0-0,0-0-0,|11||0-0-0
10,14,Insurance type of patient,255,382,45,16,8,131,0,8,0,0,0,0,0-0-0,0-0-0,|11||0-0-0
1,15,14,13,1,0,0,0,0,64,0,-1--1--1,,1|(233,320)|
1,16,13,10,1,0,0,0,0,64,0,-1--1--1,,1|(341,281)|
10,17,household disposable income,346,492,59,14,8,131,0,8,0,0,0,0,0-0-0,0-0-0,|11||0-0-0
1,18,14,17,1,0,0,0,0,64,0,-1--1--1,,1|(247,423)|
10,19,Degree of medical burden for patient household,501,451,55,24,8,131,0,8,0,0,0,0,0-0-0,0-0-0,|11||0-0-0
10,20,Necessary food expense per capita,339,310,55,16,8,3,0,8,0,0,0,0,0-0-0,0-0-0,|11||0-0-0
10,21,"Out-of-pocket amount paid by patient",821,484,47,24,8,130,0,11,-1,0,0,0,128-128-128,0-0-0,|11||128-128-128
10,22,Final payment of patient,566,360,50,16,8,3,0,8,0,0,0,0,0-0-0,0-0-0,|11||0-0-0
1,23,21,22,1,0,0,0,0,64,0,-1--1--1,,1|(664,488)|
1,24,22,19,1,0,0,0,0,64,0,-1--1--1,,1|(543,416)|
10,25,Accumulated frequency of CHE,907,531,56,22,3,131,0,8,0,0,0,0,0-0-0,0-0-0,|11||0-0-0
12,26,48,462,527,10,8,0,3,0,8,-1,0,0,0,0-0-0,0-0-0,|11||0-0-0
1,27,29,25,4,0,0,22,0,0,0,-1--1--1,,1|(742,528)|
1,28,29,26,100,0,0,22,0,0,0,-1--1--1,,1|(546,528)|
11,29,48,627,528,6,8,34,3,0,0,1,0,0,0
10,30,"Catastrophic Health Expenditures(CHE)",627,556,58,16,40,131,0,8,-1,0,0,0,0-0-0,0-0-0,|11||0-0-0
1,31,19,30,1,0,0,0,0,64,0,-1--1--1,,1|(542,435)|
10,32,Family size,344,442,37,9,8,3,0,8,0,0,0,0,0-0-0,0-0-0,|11||0-0-0
1,33,14,32,1,0,0,0,0,64,0,-1--1--1,,1|(284,423)|
1,34,14,20,1,0,0,0,0,64,0,-1--1--1,,1|(276,334)|
10,35,Necessary household food expense,417,379,58,22,8,131,0,8,0,0,0,0,0-0-0,0-0-0,|11||0-0-0
1,36,20,35,1,0,0,0,0,64,0,-1--1--1,,1|(417,336)|
1,37,32,35,1,0,0,0,0,64,0,-1--1--1,,1|(385,425)|
1,38,35,19,1,0,0,0,0,64,0,-1--1--1,,1|(460,379)|
1,39,7,1,1,0,0,0,0,64,0,-1--1--1,,1|(495,147)|
10,40,"Deductible of Subsidy for Critical Illness Insurance (CII)",977,309,80,30,8,131,0,8,0,0,0,0,0-0-0,0-0-0,|11||0-0-0
10,41,"Type of Basic Health Insurance (BHI)",981,463,67,16,8,2,0,11,-1,0,0,0,128-128-128,0-0-0,|11||128-128-128
1,42,41,40,1,0,0,0,0,64,0,-1--1--1,,1|(1032,346)|
10,43,Subsidy of CII for BHIUE,808,293,45,16,8,131,0,8,0,0,0,0,0-0-0,0-0-0,|11||0-0-0
10,44,Subsidy of CII for BHIUR,809,356,45,16,8,131,0,8,0,0,0,0,0-0-0,0-0-0,|11||0-0-0
10,45,Subsidy of CII for NRCMS,809,418,56,16,8,131,0,8,0,0,0,0,0-0-0,0-0-0,|11||0-0-0
1,46,40,43,1,0,0,0,0,64,0,-1--1--1,,1|(864,259)|
1,47,40,44,1,0,0,0,0,64,0,-1--1--1,,1|(910,355)|
1,48,40,45,1,0,0,0,0,64,0,-1--1--1,,1|(861,430)|
1,49,21,43,1,0,0,0,0,64,0,-1--1--1,,1|(664,394)|
1,50,21,44,1,0,0,0,0,64,0,-1--1--1,,1|(862,346)|
1,51,21,45,1,0,0,0,0,64,0,-1--1--1,,1|(744,448)|
10,52,Random number for the types of the residents,176,420,49,24,8,131,0,8,0,0,0,0,0-0-0,0-0-0,|11||0-0-0
1,53,52,14,1,0,0,0,0,64,0,-1--1--1,,1|(186,364)|
10,54,Hospitalization treatment,289,106,43,16,8,131,0,8,0,0,0,0,0-0-0,0-0-0,|11||0-0-0
1,55,54,8,1,0,0,0,0,64,0,-1--1--1,,1|(471,63)|
1,56,17,19,1,0,0,0,0,64,0,-1--1--1,,1|(438,488)|
10,57,Accumulated reimbursement of CII,929,208,85,20,3,131,0,8,0,0,0,0,0-0-0,0-0-0,|11||0-0-0
12,58,48,610,210,10,8,0,3,0,8,-1,0,0,0,0-0-0,0-0-0,|11||0-0-0
1,59,61,57,4,0,0,22,0,0,0,-1--1--1,,1|(781,215)|
1,60,61,58,100,0,0,22,0,0,0,-1--1--1,,1|(663,215)|
11,61,48,712,215,6,8,34,3,0,0,1,0,0,0
10,62,Subsidy of CII system,712,242,43,19,40,131,0,8,-1,0,0,0,0-0-0,0-0-0,|11||0-0-0
1,63,43,62,1,0,0,0,0,64,0,-1--1--1,,1|(782,245)|
1,64,44,62,1,0,0,0,0,64,0,-1--1--1,,1|(698,312)|
1,65,45,62,1,0,0,0,0,64,0,-1--1--1,,1|(652,326)|
1,66,62,22,1,0,0,0,0,64,0,-1--1--1,,1|(618,261)|
10,67,Payment cap of BHI,404,197,60,9,8,3,0,8,0,0,0,0,0-0-0,0-0-0,|11||0-0-0
1,68,13,67,1,0,0,0,0,64,0,-1--1--1,,1|(306,178)|
1,69,67,7,1,0,0,0,0,64,0,-1--1--1,,1|(486,174)|
///---\\\
:TABLE 就诊与支付
:TITLE 就诊与支付
:PRETTYNUM
:TIME-DOWN
:FIRST-CELLWIDTH 30
:CELLWIDTH 14
:FONT Times New Roman|12||0-0-0
:VAR 患者住院就诊
:VAR 患者实际支付
:VAR 患者家庭负担比例

:TABLE 城乡居民收入
:TITLE 城乡居民收入
:PRETTYNUM
:TIME-DOWN
:FIRST-CELLWIDTH 30
:CELLWIDTH 14
:FONT Times New Roman|12||0-0-0
:VAR 患者类型
:VAR 人均可支配收入
:VAR 患者家庭负担比例
:VAR 医保应付金额
:VAR 单诊例的住院实际医疗收费
:VAR 患者实际支付
:VAR 患者住院自付金额

:TABLE 类型与收入
:TITLE 类型与收入
:PRETTYNUM
:TIME-DOWN
:FIRST-CELLWIDTH 30
:CELLWIDTH 14
:FONT Times New Roman|12||0-0-0
:VAR 人均可支配收入
:VAR 患者类型

:TABLE 患者负担
:TITLE 患者负担
:PRETTYNUM
:TIME-DOWN
:FIRST-CELLWIDTH 30
:CELLWIDTH 14
:FONT Times New Roman|12||0-0-0
:VAR 家庭可支配收入
:VAR 家庭必要食品开支
:VAR 患者家庭负担比例

:GRAPH 大病统筹补偿
:TITLE 大病统筹补偿
:SCALE
:VAR 城市职工大病统筹补偿额
:UNITS yuan
:SCALE
:VAR 城市居民大病统筹补偿额
:UNITS yuan
:SCALE
:VAR 新农合大病统筹补偿额
:UNITS yuan

:GRAPH 患者家庭负担比例
:TITLE 患者家庭负担比例
:SCALE
:VAR 患者家庭负担比例

:TABLE 费用与自付
:TITLE 费用与自付
:PRETTYNUM
:TIME-DOWN
:FIRST-CELLWIDTH 30
:CELLWIDTH 14
:FONT Times New Roman|12||0-0-0
:VAR 患者类型
:VAR 单例住院医疗收费
:VAR 基本医保报销金额
:VAR 大病统筹补偿额
:VAR 患者实际支付
:VAR 患者家庭负担比例
:VAR 家庭可支配收入
:VAR 家庭必要食品开支

:GRAPH 基本医保报销金额
:TITLE 基本医保报销金额
:SCALE
:VAR 基本医保报销金额
:Y-MIN 0
:Y-MAX 200000

:TABLE 灾难性医疗支出
:TITLE 灾难性医疗支出
:PRETTYNUM
:TIME-DOWN
:FIRST-CELLWIDTH 30
:CELLWIDTH 14
:FONT Times New Roman|12||0-0-0
:VAR 患者类型
:VAR 灾难性医疗支出
:VAR 家庭可支配收入

:TABLE 新农合统筹金额与收入
:TITLE 新农合统筹金额与收入
:PRETTYNUM
:TIME-DOWN
:FIRST-CELLWIDTH 30
:CELLWIDTH 14
:FONT Times New Roman|12||0-0-0
:VAR 单例住院医疗收费
:VAR 基本医保报销金额
:VAR 新农合大病统筹补偿额
:VAR 患者实际支付
:VAR 家庭可支配收入
:VAR 患者家庭负担比例
:VAR 患者类型

:GRAPH type_of_basic_health_insurance
:TITLE type_of_basic_health_insurance
:SCALE
:VAR "Type of Basic Health Insurance (BHI)"
:Y-MIN 0
:Y-MAX 5
:L<%^E!@
9:Current r=39% L=9000
23:0
15:0,0,0,0,0,0
19:100,0
27:2,
34:0,
4:Time
5:Payment cap of BHI
35:Date
36:YYYY-MM-DD
37:2000
38:1
39:1
40:4
41:0
42:1
24:0
25:61
26:61
