# Supplementary material for: Improvement of the reduction in catastrophic health expenditure in China’s public health insurance
Source: PLoS One. 2018 Apr 10;13(4):e0194915. doi: 10.1371/journal.pone.0194915 (PMC5892907; doi:10.1371/journal.pone.0194915)
Supplement: S5 File — (TXT) [file pone.0194915.s005.txt]

(01)	Accumulated frequency of CHE= INTEG (
		"Catastrophic Health Expenditures(CHE)"*128,
			0)
	Units: case
	
(02)	Accumulated reimbursement of BHI= INTEG (
		Payment by BHI*128,
			0)
	Units: yuan
	
(03)	Accumulated reimbursement of CII= INTEG (
		Subsidy of CII system*128,
			0)
	Units: yuan
	
(04)	"Catastrophic Health Expenditures(CHE)"=
		IF THEN ELSE(Degree of medical burden for patient household>=0.4,1,0)
	Units: **undefined**
	
(05)	"Deductible of Subsidy for Critical Illness Insurance (CII)" = WITH LOOKUP
	 (
		"Type of Basic Health Insurance (BHI)",
			([(0,0)-(10,1e+008)],(1,8000),(2,5000),(3,9000),(4,1e+008),(5,1e+008) ))
	Units: yuan
	
(06)	Degree of medical burden for patient household=
		Final payment of patient/MAX(1,(household disposable income-Necessary household food expense
	))
	Units: Dmnl
	
(07)	Family size = WITH LOOKUP (
		Insurance type of patient,
			([(0,0)-(10,10)],(1,3.67),(2,3.67),(3,5.13),(4,3.67),(5,5.13) ))
	Units: person
	
(08)	Final payment of patient=
		"Out-of-pocket amount paid by patient"-Subsidy of CII system
	Units: yuan
	
(09)	FINAL TIME  = 61
	Units: Day
	The final time for the simulation.

(10)	Hospitalization expense per case=
		INTEGER(EXP(RANDOM NORMAL(4.38,13.0954,8.5158,0.9632,2))*Hospitalization treatment
	+0.5)
	Units: yuan
	
(11)	Hospitalization treatment=
		IF THEN ELSE(RANDOM UNIFORM(1,128,1)<=78,1,0)
	Units: Dmnl
	
(12)	household disposable income=
		IF THEN ELSE(Insurance type of patient=3:OR:Insurance type of patient=5,EXP
	(RANDOM NORMAL(7.9655,11.9184,10.4022,0.5337,1)),EXP(RANDOM NORMAL(9.7765,
	12.206,11.0915,0.3439,1)))
	Units: yuan/person
	
(13)	INITIAL TIME  = 0
	Units: Day
	The initial time for the simulation.

(14)	Insurance type of patient = WITH LOOKUP (
		Random number for the types of the residents,
			([(0,0)-(1000,10)],(1,1),(125,1),(126,2),(291,2),(292,3),(950,3),(951,4)
	,(989,4),(990,5),(1000,5) ))
	Units: Dmnl
	
(15)	Necessary food expense per capita = WITH LOOKUP (
		Insurance type of patient,
			([(0,0)-(10,4000)],(1,3564),(2,3564),(3,1639.23),(4,3564),(5,1639) ))
	Units: yuan/person
	
(16)	Necessary household food expense=
		Necessary food expense per capita*Family size
	Units: yuan
	
(17)	"Out-of-pocket amount paid by patient"=
		INTEGER((Hospitalization expense per case-Payment by BHI)*100)/100
	Units: yuan
	
(18)	Payment by BHI=
		MIN(Hospitalization expense per case*reimbursement ratio of BHI,Payment cap of BHI
	)
	Units: yuan
	
(19)	Payment cap of BHI = WITH LOOKUP (
		"Type of Basic Health Insurance (BHI)",
			([(0,0)-(10,80000)],(1,60000),(2,50000),(3,80000) ))
	Units: **undefined**
	
(20)	Random number for the types of the residents =
		INTEGER(RANDOM UNIFORM(1,1000,1))
	Units: Dmnl
	
(21)	reimbursement ratio of BHI=
		IF THEN ELSE("Type of Basic Health Insurance (BHI)"=1,0.7,IF THEN ELSE("Type of Basic Health Insurance (BHI)"
	=2,0.5,IF THEN ELSE("Type of Basic Health Insurance (BHI)"=3,0.39,0)))
	Units: Dmnl
	
(22)	SAVEPER  = 
	        TIME STEP
	Units: Day [0,?]
	The frequency with which output is stored.

(23)	Subsidy of CII for BHIUE=
		INTEGER(MIN(IF THEN ELSE("Deductible of Subsidy for Critical Illness Insurance (CII)"
	=8000,IF THEN ELSE("Out-of-pocket amount paid by patient">=8000:AND:"Out-of-pocket amount paid by patient"
	<10000,("Out-of-pocket amount paid by patient"-8000)*0.3, IF THEN ELSE("Out-of-pocket amount paid by patient"
	>=10000:AND:"Out-of-pocket amount paid by patient"<20000,600+("Out-of-pocket amount paid by patient"
	-10000)*0.4,IF THEN ELSE("Out-of-pocket amount paid by patient">=20000,4600
	+("Out-of-pocket amount paid by patient"-20000)*0.5,0))),0),190000)+0.5)
	Units: yuan
	
(24)	Subsidy of CII for BHIUR=
		INTEGER(MIN(IF THEN ELSE("Deductible of Subsidy for Critical Illness Insurance (CII)"
	=5000,IF THEN ELSE("Out-of-pocket amount paid by patient">=5000:AND:"Out-of-pocket amount paid by patient"
	<8000,("Out-of-pocket amount paid by patient"-5000)*0.2,IF THEN ELSE("Out-of-pocket amount paid by patient"
	>=8000:AND:"Out-of-pocket amount paid by patient"<10000,600+("Out-of-pocket amount paid by patient"
	-8000)*0.3,IF THEN ELSE("Out-of-pocket amount paid by patient">=10000:AND:
	"Out-of-pocket amount paid by patient"<20000,1200+("Out-of-pocket amount paid by patient"
	-10000)*0.4,IF THEN ELSE("Out-of-pocket amount paid by patient">=20000,5200
	+("Out-of-pocket amount paid by patient"-20000)*0.5,0)))),0),70000)+0.5)
	Units: yuan
	
(25)	Subsidy of CII for NRCMS=
		INTEGER(MIN(IF THEN ELSE("Deductible of Subsidy for Critical Illness Insurance (CII)"
	=9000,IF THEN ELSE("Out-of-pocket amount paid by patient">=9000:AND:"Out-of-pocket amount paid by patient"
	<59000,("Out-of-pocket amount paid by patient"-9000)*0.5, IF THEN ELSE("Out-of-pocket amount paid by patient"
	>=59000:AND:"Out-of-pocket amount paid by patient"<109000,25000+("Out-of-pocket amount paid by patient"
	-59000)*0.6,IF THEN ELSE("Out-of-pocket amount paid by patient">=109000,55000
	+("Out-of-pocket amount paid by patient"-109000)*0.7,0))),0),250000)+0.5)
	Units: yuan
	
(26)	Subsidy of CII system=
		Subsidy of CII for BHIUE+Subsidy of CII for BHIUR+Subsidy of CII for NRCMS
	Units: yuan
	
(27)	TIME STEP  = 0.0078125
	Units: Day [0,?]
	The time step for the simulation.

(28)	"Type of Basic Health Insurance (BHI)"=
		IF THEN ELSE(Insurance type of patient=1,1,IF THEN ELSE(Insurance type of patient
	=2,2,IF THEN ELSE(Insurance type of patient=3,3,IF THEN ELSE(Insurance type of patient
	=4,4,5))))
	Units: Dmnl
	
(01)	Accumulated frequency of CHE= INTEG (
		"Catastrophic Health Expenditures(CHE)"*128,
			0)
	Units: case
	
(02)	Accumulated reimbursement of BHI= INTEG (
		Payment by BHI*128,
			0)
	Units: yuan
	
(03)	Accumulated reimbursement of CII= INTEG (
		Subsidy of CII system*128,
			0)
	Units: yuan
	
(04)	"Catastrophic Health Expenditures(CHE)"=
		IF THEN ELSE(Degree of medical burden for patient household>=0.4,1,0)
	Units: case
	
(05)	"Deductible of Subsidy for Critical Illness Insurance (CII)" = WITH LOOKUP
	 (
		"Type of Basic Health Insurance (BHI)",
			([(0,0)-(10,1e+008)],(1,8000),(2,5000),(3,9000),(4,1e+008),(5,1e+008) ))
	Units: yuan
	
(06)	Degree of medical burden for patient household=
		Final payment of patient/MAX(1,(household disposable income-Necessary household food expense
	))
	Units: Dmnl
	
(07)	Family size = WITH LOOKUP (
		Insurance type of patient,
			([(0,0)-(10,10)],(1,3.67),(2,3.67),(3,5.13),(4,3.67),(5,5.13) ))
	Units: person
	
(08)	Final payment of patient=
		"Out-of-pocket amount paid by patient"-Subsidy of CII system
	Units: yuan
	
(09)	FINAL TIME  = 61
	Units: Day
	The final time for the simulation.

(10)	Hospitalization expense per case=
		INTEGER(EXP(RANDOM NORMAL(4.38,13.0954,8.5158,0.9632,2))*Hospitalization treatment
	+0.5)
	Units: yuan
	
(11)	Hospitalization treatment=
		IF THEN ELSE(RANDOM UNIFORM(1,128,1)<=78,1,0)
	Units: Dmnl
	
(12)	household disposable income=
		IF THEN ELSE(Insurance type of patient=3:OR:Insurance type of patient=5,EXP
	(RANDOM NORMAL(7.9655,11.9184,10.4022,0.5337,1)),EXP(RANDOM NORMAL(9.7765,
	12.206,11.0915,0.3439,1)))
	Units: yuan/person
	
(13)	INITIAL TIME  = 0
	Units: Day
	The initial time for the simulation.

(14)	Insurance type of patient = WITH LOOKUP (
		Random number for the types of the residents,
			([(0,0)-(1000,10)],(1,1),(125,1),(126,2),(291,2),(292,3),(950,3),(951,4)
	,(989,4),(990,5),(1000,5) ))
	Units: Dmnl
	
(15)	Necessary food expense per capita = WITH LOOKUP (
		Insurance type of patient,
			([(0,0)-(10,4000)],(1,3564),(2,3564),(3,1639.23),(4,3564),(5,1639) ))
	Units: yuan/person
	
(16)	Necessary household food expense=
		Necessary food expense per capita*Family size
	Units: yuan
	
(17)	"Out-of-pocket amount paid by patient"=
		INTEGER((Hospitalization expense per case-Payment by BHI)*100)/100
	Units: yuan
	
(18)	Payment by BHI=
		MIN(Hospitalization expense per case*reimbursement ratio of BHI,Payment cap of BHI
	)
	Units: yuan
	
(19)	Payment cap of BHI = WITH LOOKUP (
		"Type of Basic Health Insurance (BHI)",
			([(0,0)-(10,80000)],(1,60000),(2,50000),(3,80000) ))
	Units: **undefined**
	
(20)	Random number for the types of the residents =
		INTEGER(RANDOM UNIFORM(1,1000,1))
	Units: Dmnl
	
(21)	reimbursement ratio of BHI=
		IF THEN ELSE("Type of Basic Health Insurance (BHI)"=1,0.7,IF THEN ELSE("Type of Basic Health Insurance (BHI)"
	=2,0.5,IF THEN ELSE("Type of Basic Health Insurance (BHI)"=3,0.39,0)))
	Units: Dmnl
	
(22)	SAVEPER  = 
	        TIME STEP
	Units: Day [0,?]
	The frequency with which output is stored.

(23)	Subsidy of CII for BHIUE=
		INTEGER(MIN(IF THEN ELSE("Deductible of Subsidy for Critical Illness Insurance (CII)"
	=8000,IF THEN ELSE("Out-of-pocket amount paid by patient">=8000:AND:"Out-of-pocket amount paid by patient"
	<10000,("Out-of-pocket amount paid by patient"-8000)*0.3, IF THEN ELSE("Out-of-pocket amount paid by patient"
	>=10000:AND:"Out-of-pocket amount paid by patient"<20000,600+("Out-of-pocket amount paid by patient"
	-10000)*0.4,IF THEN ELSE("Out-of-pocket amount paid by patient">=20000,4600
	+("Out-of-pocket amount paid by patient"-20000)*0.5,0))),0),190000)+0.5)
	Units: yuan
	
(24)	Subsidy of CII for BHIUR=
		INTEGER(MIN(IF THEN ELSE("Deductible of Subsidy for Critical Illness Insurance (CII)"
	=5000,IF THEN ELSE("Out-of-pocket amount paid by patient">=5000:AND:"Out-of-pocket amount paid by patient"
	<8000,("Out-of-pocket amount paid by patient"-5000)*0.2,IF THEN ELSE("Out-of-pocket amount paid by patient"
	>=8000:AND:"Out-of-pocket amount paid by patient"<10000,600+("Out-of-pocket amount paid by patient"
	-8000)*0.3,IF THEN ELSE("Out-of-pocket amount paid by patient">=10000:AND:
	"Out-of-pocket amount paid by patient"<20000,1200+("Out-of-pocket amount paid by patient"
	-10000)*0.4,IF THEN ELSE("Out-of-pocket amount paid by patient">=20000,5200
	+("Out-of-pocket amount paid by patient"-20000)*0.5,0)))),0),70000)+0.5)
	Units: yuan
	
(25)	Subsidy of CII for NRCMS=
		INTEGER(MIN(IF THEN ELSE("Deductible of Subsidy for Critical Illness Insurance (CII)"
	=9000,IF THEN ELSE("Out-of-pocket amount paid by patient">=9000:AND:"Out-of-pocket amount paid by patient"
	<59000,("Out-of-pocket amount paid by patient"-9000)*0.5, IF THEN ELSE("Out-of-pocket amount paid by patient"
	>=59000:AND:"Out-of-pocket amount paid by patient"<109000,25000+("Out-of-pocket amount paid by patient"
	-59000)*0.6,IF THEN ELSE("Out-of-pocket amount paid by patient">=109000,55000
	+("Out-of-pocket amount paid by patient"-109000)*0.7,0))),0),250000)+0.5)
	Units: yuan
	
(26)	Subsidy of CII system=
		Subsidy of CII for BHIUE+Subsidy of CII for BHIUR+Subsidy of CII for NRCMS
	Units: yuan
	
(27)	TIME STEP  = 0.0078125
	Units: Day [0,?]
	The time step for the simulation.

(28)	"Type of Basic Health Insurance (BHI)"=
		IF THEN ELSE(Insurance type of patient=1,1,IF THEN ELSE(Insurance type of patient
	=2,2,IF THEN ELSE(Insurance type of patient=3,3,IF THEN ELSE(Insurance type of patient
	=4,4,5))))
	Units: Dmnl
	
(01)	Accumulated frequency of CHE= INTEG (
		"Catastrophic Health Expenditures(CHE)"*128,
			0)
	Units: case
	
(02)	Accumulated reimbursement of BHI= INTEG (
		Payment by BHI*128,
			0)
	Units: yuan
	
(03)	Accumulated reimbursement of CII= INTEG (
		Subsidy of CII system*128,
			0)
	Units: yuan
	
(04)	"Catastrophic Health Expenditures(CHE)"=
		IF THEN ELSE(Degree of medical burden for patient household>=0.4,1,0)
	Units: case
	
(05)	"Deductible of Subsidy for Critical Illness Insurance (CII)" = WITH LOOKUP
	 (
		"Type of Basic Health Insurance (BHI)",
			([(0,0)-(10,1e+008)],(1,8000),(2,5000),(3,9000),(4,1e+008),(5,1e+008) ))
	Units: yuan
	
(06)	Degree of medical burden for patient household=
		Final payment of patient/MAX(1,(household disposable income-Necessary household food expense
	))
	Units: Dmnl
	
(07)	Family size = WITH LOOKUP (
		Insurance type of patient,
			([(0,0)-(10,10)],(1,3.67),(2,3.67),(3,5.13),(4,3.67),(5,5.13) ))
	Units: person
	
(08)	Final payment of patient=
		"Out-of-pocket amount paid by patient"-Subsidy of CII system
	Units: yuan
	
(09)	FINAL TIME  = 61
	Units: Day
	The final time for the simulation.

(10)	Hospitalization expense per case=
		INTEGER(EXP(RANDOM NORMAL(4.38,13.0954,8.5158,0.9632,2))*Hospitalization treatment
	+0.5)
	Units: yuan
	
(11)	Hospitalization treatment=
		IF THEN ELSE(RANDOM UNIFORM(1,128,1)<=78,1,0)
	Units: Dmnl
	
(12)	household disposable income=
		IF THEN ELSE(Insurance type of patient=3:OR:Insurance type of patient=5,EXP
	(RANDOM NORMAL(7.9655,11.9184,10.4022,0.5337,1)),EXP(RANDOM NORMAL(9.7765,
	12.206,11.0915,0.3439,1)))
	Units: yuan/person
	
(13)	INITIAL TIME  = 0
	Units: Day
	The initial time for the simulation.

(14)	Insurance type of patient = WITH LOOKUP (
		Random number for the types of the residents,
			([(0,0)-(1000,10)],(1,1),(125,1),(126,2),(291,2),(292,3),(950,3),(951,4)
	,(989,4),(990,5),(1000,5) ))
	Units: Dmnl
	
(15)	Necessary food expense per capita = WITH LOOKUP (
		Insurance type of patient,
			([(0,0)-(10,4000)],(1,3564),(2,3564),(3,1639.23),(4,3564),(5,1639) ))
	Units: yuan/person
	
(16)	Necessary household food expense=
		Necessary food expense per capita*Family size
	Units: yuan
	
(17)	"Out-of-pocket amount paid by patient"=
		INTEGER((Hospitalization expense per case-Payment by BHI)*100)/100
	Units: yuan
	
(18)	Payment by BHI=
		MIN(Hospitalization expense per case*reimbursement ratio of BHI,Payment cap of BHI
	)
	Units: yuan
	
(19)	Payment cap of BHI = WITH LOOKUP (
		"Type of Basic Health Insurance (BHI)",
			([(0,0)-(10,80000)],(1,60000),(2,50000),(3,80000) ))
	Units: yuan
	
(20)	Random number for the types of the residents =
		INTEGER(RANDOM UNIFORM(1,1000,1))
	Units: Dmnl
	
(21)	reimbursement ratio of BHI=
		IF THEN ELSE("Type of Basic Health Insurance (BHI)"=1,0.7,IF THEN ELSE("Type of Basic Health Insurance (BHI)"
	=2,0.5,IF THEN ELSE("Type of Basic Health Insurance (BHI)"=3,0.39,0)))
	Units: Dmnl
	
(22)	SAVEPER  = 
	        TIME STEP
	Units: Day [0,?]
	The frequency with which output is stored.

(23)	Subsidy of CII for BHIUE=
		INTEGER(MIN(IF THEN ELSE("Deductible of Subsidy for Critical Illness Insurance (CII)"
	=8000,IF THEN ELSE("Out-of-pocket amount paid by patient">=8000:AND:"Out-of-pocket amount paid by patient"
	<10000,("Out-of-pocket amount paid by patient"-8000)*0.3, IF THEN ELSE("Out-of-pocket amount paid by patient"
	>=10000:AND:"Out-of-pocket amount paid by patient"<20000,600+("Out-of-pocket amount paid by patient"
	-10000)*0.4,IF THEN ELSE("Out-of-pocket amount paid by patient">=20000,4600
	+("Out-of-pocket amount paid by patient"-20000)*0.5,0))),0),190000)+0.5)
	Units: yuan
	
(24)	Subsidy of CII for BHIUR=
		INTEGER(MIN(IF THEN ELSE("Deductible of Subsidy for Critical Illness Insurance (CII)"
	=5000,IF THEN ELSE("Out-of-pocket amount paid by patient">=5000:AND:"Out-of-pocket amount paid by patient"
	<8000,("Out-of-pocket amount paid by patient"-5000)*0.2,IF THEN ELSE("Out-of-pocket amount paid by patient"
	>=8000:AND:"Out-of-pocket amount paid by patient"<10000,600+("Out-of-pocket amount paid by patient"
	-8000)*0.3,IF THEN ELSE("Out-of-pocket amount paid by patient">=10000:AND:
	"Out-of-pocket amount paid by patient"<20000,1200+("Out-of-pocket amount paid by patient"
	-10000)*0.4,IF THEN ELSE("Out-of-pocket amount paid by patient">=20000,5200
	+("Out-of-pocket amount paid by patient"-20000)*0.5,0)))),0),70000)+0.5)
	Units: yuan
	
(25)	Subsidy of CII for NRCMS=
		INTEGER(MIN(IF THEN ELSE("Deductible of Subsidy for Critical Illness Insurance (CII)"
	=9000,IF THEN ELSE("Out-of-pocket amount paid by patient">=9000:AND:"Out-of-pocket amount paid by patient"
	<59000,("Out-of-pocket amount paid by patient"-9000)*0.5, IF THEN ELSE("Out-of-pocket amount paid by patient"
	>=59000:AND:"Out-of-pocket amount paid by patient"<109000,25000+("Out-of-pocket amount paid by patient"
	-59000)*0.6,IF THEN ELSE("Out-of-pocket amount paid by patient">=109000,55000
	+("Out-of-pocket amount paid by patient"-109000)*0.7,0))),0),250000)+0.5)
	Units: yuan
	
(26)	Subsidy of CII system=
		Subsidy of CII for BHIUE+Subsidy of CII for BHIUR+Subsidy of CII for NRCMS
	Units: yuan
	
(27)	TIME STEP  = 0.0078125
	Units: Day [0,?]
	The time step for the simulation.

(28)	"Type of Basic Health Insurance (BHI)"=
		IF THEN ELSE(Insurance type of patient=1,1,IF THEN ELSE(Insurance type of patient
	=2,2,IF THEN ELSE(Insurance type of patient=3,3,IF THEN ELSE(Insurance type of patient
	=4,4,5))))
	Units: Dmnl
	
(01)	Accumulated frequency of CHE= INTEG (
		"Catastrophic Health Expenditures(CHE)"*128,
			0)
	Units: case
	
(02)	Accumulated reimbursement of BHI= INTEG (
		Payment by BHI*128,
			0)
	Units: yuan
	
(03)	Accumulated reimbursement of CII= INTEG (
		Subsidy of CII system*128,
			0)
	Units: yuan
	
(04)	"Catastrophic Health Expenditures(CHE)"=
		IF THEN ELSE(Degree of medical burden for patient household>=0.4,1,0)
	Units: case
	
(05)	"Deductible of Subsidy for Critical Illness Insurance (CII)" = WITH LOOKUP
	 (
		"Type of Basic Health Insurance (BHI)",
			([(0,0)-(10,1e+008)],(1,8000),(2,5000),(3,9000),(4,1e+008),(5,1e+008) ))
	Units: yuan
	
(06)	Degree of medical burden for patient household=
		Final payment of patient/MAX(1,(household disposable income-Necessary household food expense
	))
	Units: Dmnl
	
(07)	Family size = WITH LOOKUP (
		Insurance type of patient,
			([(0,0)-(10,10)],(1,3.67),(2,3.67),(3,5.13),(4,3.67),(5,5.13) ))
	Units: person
	
(08)	Final payment of patient=
		"Out-of-pocket amount paid by patient"-Subsidy of CII system
	Units: yuan
	
(09)	FINAL TIME  = 61
	Units: Day
	The final time for the simulation.

(10)	Hospitalization expense per case=
		INTEGER(EXP(RANDOM NORMAL(4.38,13.0954,8.5158,0.9632,2))*Hospitalization treatment
	+0.5)
	Units: yuan
	
(11)	Hospitalization treatment=
		IF THEN ELSE(RANDOM UNIFORM(1,128,1)<=78,1,0)
	Units: Dmnl
	
(12)	household disposable income=
		IF THEN ELSE(Insurance type of patient=3:OR:Insurance type of patient=5,EXP
	(RANDOM NORMAL(7.9655,11.9184,10.4022,0.5337,1)),EXP(RANDOM NORMAL(9.7765,
	12.206,11.0915,0.3439,1)))
	Units: yuan/person
	
(13)	INITIAL TIME  = 0
	Units: Day
	The initial time for the simulation.

(14)	Insurance type of patient = WITH LOOKUP (
		Random number for the types of the residents,
			([(0,0)-(1000,10)],(1,1),(125,1),(126,2),(291,2),(292,3),(950,3),(951,4)
	,(989,4),(990,5),(1000,5) ))
	Units: Dmnl
	
(15)	Necessary food expense per capita = WITH LOOKUP (
		Insurance type of patient,
			([(0,0)-(10,4000)],(1,3564),(2,3564),(3,1639.23),(4,3564),(5,1639) ))
	Units: yuan/person
	
(16)	Necessary household food expense=
		Necessary food expense per capita*Family size
	Units: yuan
	
(17)	"Out-of-pocket amount paid by patient"=
		INTEGER((Hospitalization expense per case-Payment by BHI)*100)/100
	Units: yuan
	
(18)	Payment by BHI=
		MIN(Hospitalization expense per case*reimbursement ratio of BHI,Payment cap of BHI
	)
	Units: yuan
	
(19)	Payment cap of BHI = WITH LOOKUP (
		"Type of Basic Health Insurance (BHI)",
			([(0,0)-(10,80000)],(1,60000),(2,50000),(3,80000) ))
	Units: yuan
	
(20)	Random number for the types of the residents =
		INTEGER(RANDOM UNIFORM(1,1000,1))
	Units: Dmnl
	
(21)	reimbursement ratio of BHI=
		IF THEN ELSE("Type of Basic Health Insurance (BHI)"=1,0.7,IF THEN ELSE("Type of Basic Health Insurance (BHI)"
	=2,0.5,IF THEN ELSE("Type of Basic Health Insurance (BHI)"=3,0.39,0)))
	Units: Dmnl
	
(22)	SAVEPER  = 
	        TIME STEP
	Units: Day [0,?]
	The frequency with which output is stored.

(23)	Subsidy of CII for BHIUE=
		INTEGER(MIN(IF THEN ELSE("Deductible of Subsidy for Critical Illness Insurance (CII)"
	=8000,IF THEN ELSE("Out-of-pocket amount paid by patient">=8000:AND:"Out-of-pocket amount paid by patient"
	<10000,("Out-of-pocket amount paid by patient"-8000)*0.3, IF THEN ELSE("Out-of-pocket amount paid by patient"
	>=10000:AND:"Out-of-pocket amount paid by patient"<20000,600+("Out-of-pocket amount paid by patient"
	-10000)*0.4,IF THEN ELSE("Out-of-pocket amount paid by patient">=20000,4600
	+("Out-of-pocket amount paid by patient"-20000)*0.5,0))),0),190000)+0.5)
	Units: yuan
	
(24)	Subsidy of CII for BHIUR=
		INTEGER(MIN(IF THEN ELSE("Deductible of Subsidy for Critical Illness Insurance (CII)"
	=5000,IF THEN ELSE("Out-of-pocket amount paid by patient">=5000:AND:"Out-of-pocket amount paid by patient"
	<8000,("Out-of-pocket amount paid by patient"-5000)*0.2,IF THEN ELSE("Out-of-pocket amount paid by patient"
	>=8000:AND:"Out-of-pocket amount paid by patient"<10000,600+("Out-of-pocket amount paid by patient"
	-8000)*0.3,IF THEN ELSE("Out-of-pocket amount paid by patient">=10000:AND:
	"Out-of-pocket amount paid by patient"<20000,1200+("Out-of-pocket amount paid by patient"
	-10000)*0.4,IF THEN ELSE("Out-of-pocket amount paid by patient">=20000,5200
	+("Out-of-pocket amount paid by patient"-20000)*0.5,0)))),0),70000)+0.5)
	Units: yuan
	
(25)	Subsidy of CII for NRCMS=
		INTEGER(MIN(IF THEN ELSE("Deductible of Subsidy for Critical Illness Insurance (CII)"
	=9000,IF THEN ELSE("Out-of-pocket amount paid by patient">=9000:AND:"Out-of-pocket amount paid by patient"
	<59000,("Out-of-pocket amount paid by patient"-9000)*0.5, IF THEN ELSE("Out-of-pocket amount paid by patient"
	>=59000:AND:"Out-of-pocket amount paid by patient"<109000,25000+("Out-of-pocket amount paid by patient"
	-59000)*0.6,IF THEN ELSE("Out-of-pocket amount paid by patient">=109000,55000
	+("Out-of-pocket amount paid by patient"-109000)*0.7,0))),0),250000)+0.5)
	Units: yuan
	
(26)	Subsidy of CII system=
		Subsidy of CII for BHIUE+Subsidy of CII for BHIUR+Subsidy of CII for NRCMS
	Units: yuan
	
(27)	TIME STEP  = 0.0078125
	Units: Day [0,?]
	The time step for the simulation.

(28)	"Type of Basic Health Insurance (BHI)"=
		IF THEN ELSE(Insurance type of patient=1,1,IF THEN ELSE(Insurance type of patient
	=2,2,IF THEN ELSE(Insurance type of patient=3,3,IF THEN ELSE(Insurance type of patient
	=4,4,5))))
	Units: Dmnl
	
(01)	Accumulated frequency of CHE= INTEG (
		"Catastrophic Health Expenditures(CHE)"*128,
			0)
	Units: case
	
(02)	Accumulated reimbursement of BHI= INTEG (
		Payment by BHI*128,
			0)
	Units: yuan
	
(03)	Accumulated reimbursement of CII= INTEG (
		Subsidy of CII system*128,
			0)
	Units: yuan
	
(04)	"Catastrophic Health Expenditures(CHE)"=
		IF THEN ELSE(Degree of medical burden for patient household>=0.4,1,0)
	Units: case
	
(05)	"Deductible of Subsidy for Critical Illness Insurance (CII)" = WITH LOOKUP
	 (
		"Type of Basic Health Insurance (BHI)",
			([(0,0)-(10,1e+008)],(1,8000),(2,5000),(3,9000),(4,1e+008),(5,1e+008) ))
	Units: yuan
	
(06)	Degree of medical burden for patient household=
		Final payment of patient/MAX(1,(household disposable income-Necessary household food expense
	))
	Units: Dmnl
	
(07)	Family size = WITH LOOKUP (
		Insurance type of patient,
			([(0,0)-(10,10)],(1,3.67),(2,3.67),(3,5.13),(4,3.67),(5,5.13) ))
	Units: person
	
(08)	Final payment of patient=
		"Out-of-pocket amount paid by patient"-Subsidy of CII system
	Units: yuan
	
(09)	FINAL TIME  = 61
	Units: Day
	The final time for the simulation.

(10)	Hospitalization expense per case=
		INTEGER(EXP(RANDOM NORMAL(4.38,13.0954,8.5158,0.9632,2))*Hospitalization treatment
	+0.5)
	Units: yuan
	
(11)	Hospitalization treatment=
		IF THEN ELSE(RANDOM UNIFORM(1,128,1)<=78,1,0)
	Units: Dmnl
	
(12)	household disposable income=
		IF THEN ELSE(Insurance type of patient=3:OR:Insurance type of patient=5,EXP
	(RANDOM NORMAL(7.9655,11.9184,10.4022,0.5337,1)),EXP(RANDOM NORMAL(9.7765,
	12.206,11.0915,0.3439,1)))
	Units: yuan/person
	
(13)	INITIAL TIME  = 0
	Units: Day
	The initial time for the simulation.

(14)	Insurance type of patient = WITH LOOKUP (
		Random number for the types of the residents,
			([(0,0)-(1000,10)],(1,1),(125,1),(126,2),(291,2),(292,3),(950,3),(951,4)
	,(989,4),(990,5),(1000,5) ))
	Units: Dmnl
	
(15)	Necessary food expense per capita = WITH LOOKUP (
		Insurance type of patient,
			([(0,0)-(10,4000)],(1,3564),(2,3564),(3,1639.23),(4,3564),(5,1639) ))
	Units: yuan/person
	
(16)	Necessary household food expense=
		Necessary food expense per capita*Family size
	Units: yuan
	
(17)	"Out-of-pocket amount paid by patient"=
		INTEGER((Hospitalization expense per case-Payment by BHI)*100)/100
	Units: yuan
	
(18)	Payment by BHI=
		MIN(Hospitalization expense per case*reimbursement ratio of BHI,Payment cap of BHI
	)
	Units: yuan
	
(19)	Payment cap of BHI = WITH LOOKUP (
		"Type of Basic Health Insurance (BHI)",
			([(0,0)-(10,80000)],(1,60000),(2,50000),(3,80000) ))
	Units: yuan
	
(20)	Random number for the types of the residents =
		INTEGER(RANDOM UNIFORM(1,1000,1))
	Units: Dmnl
	
(21)	reimbursement ratio of BHI=
		IF THEN ELSE("Type of Basic Health Insurance (BHI)"=1,0.7,IF THEN ELSE("Type of Basic Health Insurance (BHI)"
	=2,0.5,IF THEN ELSE("Type of Basic Health Insurance (BHI)"=3,0.39,0)))
	Units: Dmnl
	
(22)	SAVEPER  = 
	        TIME STEP
	Units: Day [0,?]
	The frequency with which output is stored.

(23)	Subsidy of CII for BHIUE=
		INTEGER(MIN(IF THEN ELSE("Deductible of Subsidy for Critical Illness Insurance (CII)"
	=8000,IF THEN ELSE("Out-of-pocket amount paid by patient">=8000:AND:"Out-of-pocket amount paid by patient"
	<10000,("Out-of-pocket amount paid by patient"-8000)*0.3, IF THEN ELSE("Out-of-pocket amount paid by patient"
	>=10000:AND:"Out-of-pocket amount paid by patient"<20000,600+("Out-of-pocket amount paid by patient"
	-10000)*0.4,IF THEN ELSE("Out-of-pocket amount paid by patient">=20000,4600
	+("Out-of-pocket amount paid by patient"-20000)*0.5,0))),0),190000)+0.5)
	Units: yuan
	
(24)	Subsidy of CII for BHIUR=
		INTEGER(MIN(IF THEN ELSE("Deductible of Subsidy for Critical Illness Insurance (CII)"
	=5000,IF THEN ELSE("Out-of-pocket amount paid by patient">=5000:AND:"Out-of-pocket amount paid by patient"
	<8000,("Out-of-pocket amount paid by patient"-5000)*0.2,IF THEN ELSE("Out-of-pocket amount paid by patient"
	>=8000:AND:"Out-of-pocket amount paid by patient"<10000,600+("Out-of-pocket amount paid by patient"
	-8000)*0.3,IF THEN ELSE("Out-of-pocket amount paid by patient">=10000:AND:
	"Out-of-pocket amount paid by patient"<20000,1200+("Out-of-pocket amount paid by patient"
	-10000)*0.4,IF THEN ELSE("Out-of-pocket amount paid by patient">=20000,5200
	+("Out-of-pocket amount paid by patient"-20000)*0.5,0)))),0),70000)+0.5)
	Units: yuan
	
(25)	Subsidy of CII for NRCMS=
		INTEGER(MIN(IF THEN ELSE("Deductible of Subsidy for Critical Illness Insurance (CII)"
	=9000,IF THEN ELSE("Out-of-pocket amount paid by patient">=9000:AND:"Out-of-pocket amount paid by patient"
	<59000,("Out-of-pocket amount paid by patient"-9000)*0.5, IF THEN ELSE("Out-of-pocket amount paid by patient"
	>=59000:AND:"Out-of-pocket amount paid by patient"<109000,25000+("Out-of-pocket amount paid by patient"
	-59000)*0.6,IF THEN ELSE("Out-of-pocket amount paid by patient">=109000,55000
	+("Out-of-pocket amount paid by patient"-109000)*0.7,0))),0),250000)+0.5)
	Units: yuan
	
(26)	Subsidy of CII system=
		Subsidy of CII for BHIUE+Subsidy of CII for BHIUR+Subsidy of CII for NRCMS
	Units: yuan
	
(27)	TIME STEP  = 0.0078125
	Units: Day [0,?]
	The time step for the simulation.

(28)	"Type of Basic Health Insurance (BHI)"=
		IF THEN ELSE(Insurance type of patient=1,1,IF THEN ELSE(Insurance type of patient
	=2,2,IF THEN ELSE(Insurance type of patient=3,3,IF THEN ELSE(Insurance type of patient
	=4,4,5))))
	Units: Dmnl
	
